# Supplementary material for: Insight into cordycepin biosynthesis of Cordyceps militaris: Comparison between a liquid surface culture and a submerged culture through transcriptomic analysis
Source: PLoS One. 2017 Nov 1;12(11):e0187052. doi: 10.1371/journal.pone.0187052 (PMC5665525; doi:10.1371/journal.pone.0187052)
Supplement: S1 Note — (TXT) [file pone.0187052.s005.txt]

library(edgeR)
library(dendextend)

rnaseqMatrix = read.table("genes.counts.matrix", header=T, row.names=1, com='')
rnaseqMatrix = round(rnaseqMatrix)
rnaseqMatrix = rnaseqMatrix[rowSums(rnaseqMatrix)>=2,]
conditions = factor(c(rep("LSC", 3), rep("SMC", 3)))
exp_study = DGEList(counts=rnaseqMatrix, group=conditions)

pdf("Count_assessment.pdf", width=12, height=6)
par(mfcol=c(1,2))
plotMDS(exp_study, col=c("red","red","red","blue","blue","blue"), main="MDS plot")
legend("topleft", legend=c("LSC", "SMC"), col=c("red","blue"), pch=15)
logCPM = log2(cpm(exp_study))
logCPM[is.infinite(logCPM) & (logCPM < 0)] = 0
distance = dist(t(logCPM))
clusters = hclust(distance)
par(mar=c(7, 4, 4, 0))
plot(color_labels(clusters, k=2, col=c("blue","red")), main="Cluster dendrogram", ylab="Height")

exp_study = calcNormFactors(exp_study)
exp_study = estimateCommonDisp(exp_study)
exp_study = estimateTagwiseDisp(exp_study)
et = exactTest(exp_study, pair=c("SMC", "LSC"))

tTags = topTags(et,n=NULL)
write.table(tTags, file="edgeR.DE_results", sep="\t", quote=F, row.names=T)

pdf("MAplot.pdf")
is.de <- decideTestsDGE(et, p.value=0.05)
plotSmear(et, de.tags=rownames(et)[is.de!=0])
abline(h=c(-1, 1), col="blue")

dev.off()
