# Supplementary material for: Insight into cordycepin biosynthesis of Cordyceps militaris: Comparison between a liquid surface culture and a submerged culture through transcriptomic analysis
Source: PLoS One. 2017 Nov 1;12(11):e0187052. doi: 10.1371/journal.pone.0187052 (PMC5665525; doi:10.1371/journal.pone.0187052)
Supplement: S1 Table — (XLSX) [file pone.0187052.s006.xlsx]

## Sheet: Sheet1
id	Protein family	GO number
TRINITY_DN10000_c0_g1	PF13181.3|PF13432.3|Tetratricopeptide repeat	GO:0005515
TRINITY_DN10001_c0_g1	PF13892.3|DNA-binding domain PF00176.20|SNF2 family N-terminal domain |PF04851.12|Type III restriction enzyme, res subunit| PF00271.28|Helicase conserved C-terminal domain	GO:0016787
TRINITY_DN10002_c1_g1	PF03006.17|Haemolysin-III related	GO:0016021
TRINITY_DN10003_c0_g1	PF13423.3|Ubiquitin carboxyl-terminal hydrolase|PF00443.26|Ubiquitin carboxyl-terminal hydrolase	GO:0036459
TRINITY_DN10004_c0_g1	PF07714.14|Protein tyrosine kinase |PF06479.9|Ribonuclease 2-5A |PF00069.22|Protein kinase domain	GO:0006468
TRINITY_DN10005_c0_g1	PF10587.6|Eukaryotic elongation factor 1 beta |PF00736.16|EF-1 guanine nucleotide exchange domain central acidic region	GO:0006414
TRINITY_DN10007_c0_g1	PF00150.15|Cellulase (glycosyl hydrolase family 5)	GO:0005975
TRINITY_DN1001_c0_g2	PF10173.6|Mitochondrial K+-H+ exchange-related
TRINITY_DN10010_c0_g1	PF03109.13|ABC1 family |PF01636.20|Phosphotransferase enzyme family
TRINITY_DN10011_c0_g1	PF05817.11|Oligosaccharyltransferase subunit Ribophorin II	GO:0016021
TRINITY_DN10012_c0_g1	PF04185.11|Phosphoesterase family	GO:0016788
TRINITY_DN10013_c0_g1	PF08592.8|Domain of unknown function (DUF1772)
TRINITY_DN10014_c0_g1	PF09825.6|Biotin-protein ligase, N terminal
TRINITY_DN10015_c0_g1	PF00291.22|Pyridoxal-phosphate dependent enzyme
TRINITY_DN10017_c0_g1	PF04110.10|Ubiquitin-like autophagy protein| PF02991.13|Autophagy protein Atg8 ubiquitin like Apg12	GO:0005737
TRINITY_DN10018_c0_g1	PF04389.14|Peptidase family M28 |PF02225.19|PA domain
TRINITY_DN10019_c0_g1	PF08634.7|Mitochondrial protein Pet127
TRINITY_DN10021_c0_g1	PF13233.3|Complex1_LYR-like PF07717.13|Oligonucleotide/oligosaccharide-binding (OB)-fold|PF04408.20|Helicase associated domain (HA2)|PF00271.28|Helicase conserved C-terminal domain|PF05347.12|Complex 1 protein (LYR family)|PF00270.26|DEAD/DEAH box helicase
TRINITY_DN10021_c1_g1	PF07717.13|Oligonucleotide/oligosaccharide-binding (OB)-fold	GO:0005524
TRINITY_DN10022_c0_g1	PF00251.17|Glycosyl hydrolases family 32 N-terminal domain
TRINITY_DN10023_c0_g1	PF00320.24|GATA zinc finger	GO:0043565
TRINITY_DN10024_c0_g1	PF00722.18|Glycosyl hydrolases family 16	GO:0005975
TRINITY_DN10025_c0_g1	PF04082.15|Fungal specific transcription factor domain	GO:0008270
TRINITY_DN10027_c0_g1	PF08032.9|RNA 2'-O ribose methyltransferase |PF00588.16|SpoU rRNA Methylase family substrate binding	GO:0008173
TRINITY_DN10030_c0_g1	PF01660.14|Viral methyltransferase |PF01443.15|Viral (Superfamily 1) RNA helicase	GO:0080009
TRINITY_DN10032_c0_g1	PF01287.17|Eukaryotic elongation factor 5A hypusine, DNA-binding OB fold	GO:0045905
TRINITY_DN10033_c0_g1	PF05057.11|Putative serine esterase (DUF676)
TRINITY_DN10034_c0_g1	PF13912.3|C2H2-type zinc finger PF13894.3|C2H2-type zinc finger|PF12874.4|Zinc-finger of C2H2 type|PF00096.23|Zinc finger, C2H2 type	GO:0046872
TRINITY_DN10036_c0_g1	PF06682.9|SOCE-associated regulatory factor of calcium homoeostasis	GO:2001256
TRINITY_DN10038_c0_g1	PF13460.3|NAD(P)H-binding| PF05368.10|NmrA-like family
TRINITY_DN10039_c1_g1	PF03571.12|Peptidase family M49
TRINITY_DN1004_c0_g1	PF01822.16|WSC domain
TRINITY_DN10040_c0_g1	PF02136.17|Nuclear transport factor 2 (NTF2) domain	GO:0006810
TRINITY_DN10041_c0_g1	PF00293.25|NUDIX domain	GO:0016787
TRINITY_DN10044_c0_g1	PF13855.3|Leucine rich repeat |PF12799.4|Leucine Rich repeats (2 copies)	GO:0005515
TRINITY_DN10045_c0_g1	PF10340.6|Protein of unknown function |PF07859.10|alpha/beta hydrolase fold (DUF2424)	GO:0016787
TRINITY_DN10046_c0_g1	PF10252.6|Casein kinase substrate phosphoprotein PP28
TRINITY_DN10048_c0_g1	PF10584.6|Proteasome subunit A N-terminal |PF00227.23|Proteasome subunit signature	GO:0051603
TRINITY_DN10049_c0_g1	PF04193.11|PQ loop repeat
TRINITY_DN10051_c0_g1	PF02862.14|DDHD domain	GO:0046872
TRINITY_DN10051_c0_g2	PF02862.14|DDHD domain	GO:0046872
TRINITY_DN10052_c0_g1	PF04427.15|Brix domain
TRINITY_DN10054_c0_g1	PF04389.14|Peptidase family M28
TRINITY_DN10055_c0_g3	PF00248.18|Aldo/keto reductase family
TRINITY_DN10057_c0_g1	PF00650.17|CRAL/TRIO domain
TRINITY_DN10058_c0_g1	PF08711.8|TFIIS helical bundle-like domain PF07500.11|Transcription factor S-II (TFIIS), central domain|PF01096.15|Transcription factor S-II (TFIIS	GO:0008270
TRINITY_DN10059_c0_g2	PF01636.20|Phosphotransferase enzyme family
TRINITY_DN1006_c0_g1	PF01424.19|R3H domain| PF01422.14|NF-X1 type zinc finger	GO:0008270
TRINITY_DN10060_c0_g1	PF02238.12|Cytochrome c oxidase subunit VII |PF01086.14|Clathrin light chain	GO:0030132
TRINITY_DN10061_c1_g1	PF16483.2|Beta-1,3-glucanase
TRINITY_DN10063_c0_g1	PF01083.19|Cutinase	GO:0016787
TRINITY_DN10064_c0_g1	PF02668.13|Taurine catabolism dioxygenase TauD, TfdA family	GO:0055114
TRINITY_DN10065_c0_g1	|PF03221.13|Tc5 transposase DNA-binding PF11605.5|Vacuolar protein sorting protein 36 Vps36|PF04157.13|EAP30/Vps36 |familydomain|
TRINITY_DN10065_c1_g1	PF16988.2|Vacuolar protein sorting 36 NZF-N zinc-finger domain	GO:0043130
TRINITY_DN10066_c0_g1	PF03169.12|OPT oligopeptide transporter protein	GO:0055085
TRINITY_DN10067_c0_g1	PF00638.15|RanBP1 domain	GO:0046907
TRINITY_DN10068_c0_g1	PF02115.14|RHO protein GDP dissociation inhibitor	GO:0005737
TRINITY_DN10073_c0_g1	PF00854.18|POT family	GO:0016020
TRINITY_DN10074_c0_g1	PF00245.17|Alkaline phosphatase	GO:0016791
TRINITY_DN10075_c0_g1	PF06046.10|Exocyst complex component Sec6 |PF12763.4|Cytoskeletal-regulatory complex EF hand	GO:0006887
TRINITY_DN10078_c0_g1	PF01199.15|Ribosomal protein L34e	GO:0006412
TRINITY_DN10079_c0_g1	PF01717.15|Cobalamin-independent synthase, Catalytic domain	GO:0009086
TRINITY_DN1008_c0_g1	PF00085.17|Thioredoxin	GO:0045454
TRINITY_DN10080_c0_g1	PF06155.9|Protein of unknown function |PF02668.13|Taurine catabolism dioxygenase TauD, TfdA family (DUF971)	GO:0055114
TRINITY_DN10082_c0_g1	PF09415.7|CENP-S associating Centromere protein X	GO:0051382
TRINITY_DN10083_c0_g1	PF13641.3|Glycosyltransferase like family 2 |PF13506.3|Glycosyl transferase family 21	GO:0016757
TRINITY_DN10085_c0_g1	PF13862.3|p21-C-terminal region-binding protein
TRINITY_DN10088_c0_g2	PF02020.15|eIF4-gamma/eIF5/eIF2-epsilon |PF00132.21|Bacterial transferase hexapeptide (six repeats)	GO:0005515
TRINITY_DN1009_c0_g1	PF00202.18|Aminotransferase class-III	GO:0030170
TRINITY_DN10090_c0_g1	|PF04082.15|Fungal specific transcription factor domain	GO:0008270
TRINITY_DN10091_c0_g1	PF10446.6|Protein of unknown function (DUF2457)
TRINITY_DN10092_c0_g2	PF03232.10|Ubiquinone biosynthesis protein PF13091.3|PLD-like domain|PF00614.19|Phospholipase D Active site motif COQ7	GO:0055114
TRINITY_DN10093_c1_g1	PF05730.8|CFEM domain
TRINITY_DN10095_c0_g1	|PF13520.3|Amino acid permease PF00324.18|Amino acid permease	GO:0055085
TRINITY_DN10096_c0_g1	|PF02776.15|Thiamine pyrophosphate enzyme, N-terminal TPP binding domain |PF00205.19|Thiamine pyrophosphate enzyme, central domain |PF02775.18|Thiamine pyrophosphate enzyme, C-terminal TPP	GO:0030976
TRINITY_DN10097_c0_g1	PF00481.18|Protein phosphatase 2C	GO:0003824
TRINITY_DN10098_c0_g1	PF12776.4|Myb/SANT-like DNA-binding domain
TRINITY_DN10099_c0_g1	PF01280.17|Ribosomal protein L19e	GO:0006412
TRINITY_DN1010_c0_g1	PF11017.5|Protein of unknown function (DUF2855)
TRINITY_DN10100_c0_g1	PF01758.13|Sodium Bile acid symporter family	GO:0016020
TRINITY_DN10101_c0_g1	PF00153.24|Mitochondrial carrier protein
TRINITY_DN10102_c0_g1	PF00291.22|Pyridoxal-phosphate dependent enzyme
TRINITY_DN10104_c0_g1	PF00550.22|Phosphopantetheine attachment site
TRINITY_DN10105_c0_g1	PF16192.2|C-terminal four TMM region of protein-O-mannosyltransferase |PF02366.15|Dolichyl-phosphate-mannose-protein|PF02815.16|MIR domain	GO:0016020
TRINITY_DN10107_c1_g1	PF13520.3|Amino acid permease| PF00324.18|Amino acid permease	GO:0055085
TRINITY_DN10109_c0_g1	PF01425.18|Amidase
TRINITY_DN1011_c0_g1	PF11937.5|Protein of unknown function (DUF3455)
TRINITY_DN10115_c0_g1	PF15365.3|Proline-rich nuclear receptor coactivator
TRINITY_DN10117_c0_g1	PF01793.13|Glycolipid 2-alpha-mannosyltransferase	GO:0016020
TRINITY_DN10119_c1_g1	PF00253.18|Ribosomal protein S14p/S29e	GO:0006412
TRINITY_DN10120_c0_g1	PF02535.19|ZIP Zinc transporter	GO:0055085
TRINITY_DN10122_c0_g1	PF01926.20|50S ribosome-binding GTPase| PF00735.15|Septin	GO:0005525
TRINITY_DN10124_c0_g1	PF01105.21|emp24/gp25L/p24 family/GOLD	GO:0016021
TRINITY_DN10126_c0_g1	PF00172.15|Fungal Zn(2)-Cys(6) binuclear cluster domain	GO:0008270
TRINITY_DN10127_c0_g1	PF08159.9|NUC153 domain	GO:0005634
TRINITY_DN10128_c0_g1	PF00179.23|Ubiquitin-conjugating enzyme
TRINITY_DN10133_c0_g1	PF14604.3|Variant SH3 domain| PF00018.25|SH3 PF07653.14|Variant SH3 domaindomain|PF00611.20|Fes/CIP4, and EFC/F-BAR|	GO:0005515
TRINITY_DN10134_c0_g1	PF16197.2|Ketoacyl-synthetase C-terminal extension| PF00106.22|short chain|PF00107.23|Zinc-binding|PF00109.23|Beta-ketoacyl synthase, N- |PF00698.18|Acyl transferase domain|PF01209.15|ubiE/COQ5 |PF02801.19|Beta-ketoacyl synthase, C-terminal domain|PF08241.9|Methyltransferase domain|PF08242.9|Methyltransferase domain|PF08659.7|KR domain|PF13489.3|Methyltransferase domain|PF13602.3|Zinc-binding| PF…	GO:0055114
TRINITY_DN10135_c0_g1	PF00795.19|Carbon-nitrogen hydrolase	GO:0016810
TRINITY_DN10137_c0_g1	PF01740.18|STAS domain| PF00027.26|Cyclic nucleotide-binding domain|PF00916.17|Sulfate permease family	GO:0016021
TRINITY_DN10139_c0_g1	PF00398.17|Ribosomal RNA adenine dimethylase
TRINITY_DN1014_c0_g1	PF03171.17|2OG-Fe(II) oxygenase superfamily	GO:0055114
TRINITY_DN1014_c0_g2	PF03171.17|2OG-Fe(II) oxygenase superfamily	GO:0055114
TRINITY_DN10140_c0_g1	PF09011.7|HMG-box domain| PF00505.16|HMG (high mobility group)
TRINITY_DN10141_c0_g1	PF07883.8|Cupin domain| PF00190.19|Cupin	GO:0045735
TRINITY_DN10142_c0_g1	PF00153.24|Mitochondrial carrier protein
TRINITY_DN10144_c0_g1	PF00023.27|Ankyrin repeat	GO:0005515
TRINITY_DN10145_c0_g1	PF11951.5|Fungal specific transcription factor domain	GO:0008270
TRINITY_DN10146_c0_g1	PF01008.14|Initiation factor 2 subunit family	GO:0044237
TRINITY_DN10148_c0_g1	PF00046.26|Homeobox domain	GO:0003677
TRINITY_DN10149_c0_g1	PF02780.17|Transketolase, C-terminal domain| PF02779.21|Transketolase, pyrimidine binding domain	GO:0008152
TRINITY_DN1015_c0_g1	PF16547.2|Proteasome-substrate-size regulator, N-terminal |PF16507.2|Proteasome-substrate-size
TRINITY_DN1015_c0_g2	PF16547.2|Proteasome-substrate-size regulator, N-terminal
TRINITY_DN10150_c0_g1	PF00153.24|Mitochondrial carrier protein
TRINITY_DN10151_c0_g1	|PF08325.7|WLM domain function DUF45
TRINITY_DN10152_c0_g1	PF07335.8|Fungal chitosanase of glycosyl hydrolase group 75
TRINITY_DN10153_c0_g1	PF01619.15|Proline dehydrogenase
TRINITY_DN10156_c0_g1	PF07732.12|Multicopper oxidase| PF00394.19|Multicopper oxidase|PF07731.11|Multicopper oxidase	GO:0055114
TRINITY_DN10157_c0_g1	PF01740.18|STAS domain	GO:0016021
TRINITY_DN10158_c0_g1	PF00227.23|Proteasome subunit	GO:0051603
TRINITY_DN10162_c0_g1	PF07926.9|TPR/MLP1/MLP2-like protein	GO:0006606
TRINITY_DN10163_c0_g1	PF13423.3|Ubiquitin carboxyl-terminal hydrolase| PF00443.26|Ubiquitin carboxyl-terminal hydrolase	GO:0036459
TRINITY_DN10164_c0_g1	PF04082.15|Fungal specific transcription factor domain	GO:0008270
TRINITY_DN10165_c0_g1	PF05011.10|Lariat debranching enzyme, C-terminal domain |PF00149.25|Calcineurin-like	GO:0016788
TRINITY_DN10171_c0_g1	PF09649.7|Histone chaperone domain CHZ
TRINITY_DN10172_c0_g1	PF05653.11|Magnesium transporter NIPA	GO:0016021
TRINITY_DN10173_c0_g1	PF13460.3|NAD(P)H-binding| PF01370.18|NAD dependent |	GO:0050662
TRINITY_DN10174_c1_g1	PF01243.17|Pyridoxamine 5'-phosphate oxidase| PF14021.3|Protein of unknown	GO:0055114
TRINITY_DN10174_c2_g1	PF14021.3|Protein of unknown function (DUF4237)
TRINITY_DN10175_c0_g1	PF01571.18|Aminomethyltransferase folate-binding domain
TRINITY_DN10177_c0_g1	PF02535.19|ZIP Zinc transporter	GO:0055085
TRINITY_DN10178_c0_g1	PF00466.17|Ribosomal protein L10| PF00428.16|60s Acidic ribosomal	GO:0042254
TRINITY_DN10179_c0_g1	PF00704.25|Glycosyl hydrolases family 18	GO:0005975
TRINITY_DN10180_c0_g1	PF07766.10|LETM1-like protein
TRINITY_DN10181_c0_g1	PF00121.15|Triosephosphate isomerase	GO:0008152
TRINITY_DN10184_c0_g1	PF09180.8|Prolyl-tRNA synthetase, C-terminal| PF00587.22|tRNA synthetase class II core domain (G, H, P, S and T)|PF03129.17|Anticodon binding domain	GO:0006433
TRINITY_DN10185_c0_g1	PF13391.3|HNH endonuclease
TRINITY_DN10186_c0_g1	PF00303.16|Thymidylate synthase	GO:0006231
TRINITY_DN10187_c0_g1	PF04715.10|Anthranilate synthase component I, N terminal region |PF00425.15|chorismate binding enzyme	GO:0016833
TRINITY_DN10188_c0_g1	PF15511.3|Centromere kinetochore component CENP-T histone fold |PF04628.10|Sedlin, N-terminal conserved region|PF02969.14|TATA box binding protein associated factor (TAF)	GO:0006888
TRINITY_DN10189_c0_g1	PF00153.24|Mitochondrial carrier protein
