# Supplementary material for: Insight into cordycepin biosynthesis of Cordyceps militaris: Comparison between a liquid surface culture and a submerged culture through transcriptomic analysis
Source: PLoS One. 2017 Nov 1;12(11):e0187052. doi: 10.1371/journal.pone.0187052 (PMC5665525; doi:10.1371/journal.pone.0187052)
Supplement: S2 Table — (XLSX) [file pone.0187052.s007.xlsx]

## Sheet: S3
Query_ID	align_length	hit_length	KEGG_no	KEGG_description	ko_no	ko_description	EC_no	GO_no	COG_no
TRINITY_DN10241_c0_g1|m.108730	422	1976	K10866	DNA repair protein RAD50	ko03440	Homologous recombination	EC:3.6.-.-	N/A	N/A
TRINITY_DN1038_c0_g2|m.10122	416	423	K00924	phosphatidylinositol-4-phosphate 3-kinase	N/A	N/A	N/A	N/A	COG0515;COG1493
TRINITY_DN10522_c0_g1|m.110450	130	133	K08752	fatty acid-binding protein 3, muscle and heart	ko03320	PPAR signaling pathway	N/A	N/A	N/A
TRINITY_DN1073_c0_g2|m.10236	438	856	K01112	2-deoxyglucose-6-phosphatase	ko00051	Fructose and mannose metabolism	N/A	N/A	COG0637;COG2045
TRINITY_DN10925_c0_g1|m.111877	733	2477	K15419
TRINITY_DN11031_c0_g1|m.113172	414	414	K01940	argininosuccinate synthase	ko00250	Alanine, aspartate and glutamate metabolism	EC:6.3.4.5	4055	COG0137
TRINITY_DN11135_c0_g1|m.114272	251	251	K02728	20S proteasome subunit alpha 3	ko03050	Proteasome	EC:3.4.25.1	N/A	COG0638
TRINITY_DN1124_c0_g1|m.11115	760	728	K10798	poly [ADP-ribose] polymerase	ko03410	Base excision repair	EC:2.4.2.30	3950	N/A
TRINITY_DN11394_c0_g1|m.115978	91	171	K07390	monothiol glutaredoxin	N/A	N/A	N/A	N/A	COG0278
TRINITY_DN1337_c0_g2|m.13636	375	375	K05529	mannan polymerase complexes MNN9 subunit	ko00513	High-mannose type N-glycan biosynthesis	EC:2.4.1.-	9	N/A
TRINITY_DN1418_c0_g1|m.14679	523	588	K03293	amino acid transporter, AAT family	N/A	N/A	N/A	N/A	COG0833;COG1113
TRINITY_DN1660_c0_g1|m.16501	524	866	K03349	anaphase-promoting complex subunit 2	ko04110	Cell cycle	N/A	N/A	N/A
TRINITY_DN199_c0_g1|m.1590	97	518	K08884	serine/threonine protein kinase, bacterial	N/A	N/A	EC:2.7.11.1	N/A	COG0515
TRINITY_DN2124_c0_g1|m.20013	240	609	K01077	alkaline phosphatase	ko00627	Aminobenzoate degradation	EC:3.1.3.1	4035	COG1785
TRINITY_DN2253_c0_g1|m.20909	614	652	K01128	glycosylphosphatidylinositol phospholipase D	N/A	N/A	N/A	N/A	N/A
TRINITY_DN2340_c0_g1|m.21776	469	455	K01424	L-asparaginase	ko00250	Alanine, aspartate and glutamate metabolism	EC:3.5.1.1	4067	COG0252
TRINITY_DN242_c0_g1|m.2596	878	884	K08866	serine/threonine-protein kinase TTK/MPS1	ko04110	Cell cycle	EC:2.7.12.1	4712	COG0515
TRINITY_DN2667_c0_g2|m.24978	529	1080	K00472	prolyl 4-hydroxylase	ko00330	Arginine and proline metabolism	EC:1.14.11.2	4656	N/A
TRINITY_DN2738_c0_g1|m.27193	1400	1434	K12874	intron-binding protein aquarius	ko03040	Spliceosome	N/A	N/A	N/A
TRINITY_DN3214_c1_g1|m.31315	892	938	K01282	dipeptidyl aminopeptidase	N/A	N/A	EC:3.4.14.-	N/A	COG1506
TRINITY_DN3323_c0_g1|m.32020	302	437	K02830	cell cycle checkpoint protein	ko04111	Cell cycle - yeast	EC:3.1.11.2	N/A	N/A
TRINITY_DN3600_c0_g1|m.35270	545	764	K01278	dipeptidyl-peptidase 4	ko04974	Protein digestion and absorption	EC:3.4.14.5	4274	N/A
TRINITY_DN3763_c0_g1|m.37472	178	386	K07552	MFS transporter, DHA1 family, bicyclomycin/chloramphenicolresistance protein	N/A	N/A	N/A	N/A	COG0477
TRINITY_DN3836_c1_g1|m.38516	124	425	K07552	MFS transporter, DHA1 family, bicyclomycin/chloramphenicolresistance protein	N/A	N/A	N/A	N/A	COG0477
TRINITY_DN4065_c0_g2|m.41318	611	614	K01262	Xaa-Pro aminopeptidase	N/A	N/A	EC:3.4.11.9	4177	COG0006
TRINITY_DN4133_c0_g1|m.42326	324	495	K12547	polysaccharidase protein	N/A	N/A	N/A	N/A	N/A
TRINITY_DN4204_c0_g1|m.43237	422	912	K01971	DNA ligase (ATP)	ko03410	Base excision repair	EC:6.5.1.1	3910	COG1793
TRINITY_DN4423_c0_g1|m.46473	64	552	K10423	CAP-Gly domain-containing linker protein 3/4	N/A	N/A	N/A	N/A	N/A
TRINITY_DN4556_c0_g2|m.48254	56	867	K12613	mRNA-decapping enzyme subunit 2	ko03018	RNA degradation	EC:3.-.-.-	N/A	N/A
TRINITY_DN4752_c0_g1|m.51583	426	506	K00486	kynurenine 3-monooxygenase	ko00380	Tryptophan metabolism	EC:1.14.13.9	4502	N/A
TRINITY_DN4936_c0_g1|m.54781	499	710	K08157	MFS transporter, DHA1 family, multidrug resistance protein	N/A	N/A	N/A	N/A	COG0477
TRINITY_DN5246_c0_g2|m.60023	471	461	K05954	protein farnesyltransferase subunit beta	N/A	N/A	EC:2.5.1.58	4660	N/A
TRINITY_DN530_c1_g1|m.5163	77	2197	K12443	phenolpthiocerol synthesis type-I polyketide synthase D	N/A	N/A	N/A	N/A	COG3321
TRINITY_DN5375_c0_g1|m.62626	106	106	K08738	cytochrome c	ko04115	p53 signaling pathway	N/A	N/A	COG3474
TRINITY_DN5495_c0_g12|m.64068	292	307	K06215	pyridoxine biosynthesis protein	ko00750	Vitamin B6 metabolism	EC:4.-.-.-	N/A	COG0214
TRINITY_DN5604_c0_g2|m.67684	604	673	K12780	meiotic recombination protein REC8, fungi type	ko04113	Meiosis - yeast	N/A	N/A	N/A
TRINITY_DN5770_c1_g2|m.71671	420	1976	K10866	DNA repair protein RAD50	ko03440	Homologous recombination	EC:3.6.-.-	N/A	N/A
TRINITY_DN5868_c0_g2|m.74290	140	1009	K09240	transcriptional regulatory protein CAT8	N/A	N/A	N/A	N/A	N/A
TRINITY_DN5920_c1_g1|m.76764	529	538	K09495	T-complex protein 1 subunit gamma	N/A	N/A	N/A	N/A	N/A
TRINITY_DN5978_c1_g1|m.77922	594	663	K03654	ATP-dependent DNA helicase RecQ	ko03018	RNA degradation	EC:3.6.1.-	N/A	COG0514
TRINITY_DN6107_c0_g1|m.81963	156	730	K09043	fungal AP-1-like factor	N/A	N/A	N/A	N/A	N/A
TRINITY_DN6144_c0_g1|m.83526	427	2284	K06792	aggrecan 1	N/A	N/A	N/A	N/A	N/A
TRINITY_DN6242_c0_g1|m.84290	356	349	K08343	autophagy-related protein 3	ko04140	Regulation of autophagy	N/A	N/A	N/A
TRINITY_DN634_c0_g1|m.5862	259	257	K14522
TRINITY_DN6727_c0_g1|m.88670	204	230	K07687	two-component system, NarL family, captular synthesis responseregulator RcsB	ko02020	Two-component system	N/A	156	COG2197
TRINITY_DN7196_c0_g1|m.89953	483	959	K09885	aquaporin rerated protein, other eukaryote	N/A	N/A	N/A	15250	N/A
TRINITY_DN729_c0_g1|m.6557	378	1711	K00234	succinate dehydrogenase (ubiquinone) flavoprotein subunit	ko00020	Citrate cycle (TCA cycle)	EC:1.3.5.1	8177	COG1053
TRINITY_DN7667_c0_g1|m.94289	510	509	K03242	translation initiation factor eIF-2 gamma subunit	ko03013	RNA transport	N/A	3743	COG0050
TRINITY_DN8238_c0_g1|m.96938	394	394	K06942	ribosomal RNA large subunit methyltransferase N	N/A	N/A	N/A	N/A	COG0012
TRINITY_DN8473_c0_g1|m.98820	597	1102	K03243	translation initiation factor eIF-5B	ko03013	RNA transport	N/A	3743	COG0532
TRINITY_DN8782_c0_g1|m.100058	122	2574	K01780	aspartate racemase	N/A	N/A	N/A	N/A	N/A
TRINITY_DN9143_c0_g1|m.101191	247	247	K01803	triosephosphate isomerase (TIM)	ko00010	Glycolysis / Gluconeogenesis	EC:5.3.1.1	4807	COG0149
TRINITY_DN9250_c0_g1|m.102845	476	476	K10956	protein transport protein SEC61 subunit alpha	ko03060	Protein export	N/A	N/A	N/A
TRINITY_DN9377_c0_g1|m.103511	511	527	K00493	unspecific monooxygenase	ko00071	Fatty acid metabolism	EC:1.14.14.1	70330	COG2124
TRINITY_DN9509_c0_g1|m.104645	59	773	K08187	MFS transporter, MCP family, solute carrier family 16(monocarboxylic acid transporters), member 10	ko04974	Protein digestion and absorption	N/A	N/A	N/A
TRINITY_DN9660_c0_g1|m.105252	257	580	K01897	long-chain acyl-CoA synthetase	ko00071	Fatty acid metabolism	EC:6.2.1.3	4467	COG0318;COG1022
TRINITY_DN9906_c0_g1|m.105773	61	815	K10639	E3 ubiquitin-protein ligase CCNP1IP1	N/A	N/A	EC:6.3.2.19	N/A	N/A
TRINITY_DN10092_c0_g2|m.107536	1851	1823	K01115	phospholipase D	ko00564	Glycerophospholipid metabolism	EC:3.1.4.4	4630	N/A
TRINITY_DN10909_c0_g1|m.111828	519	519	K01027	3-oxoacid CoA-transferase	ko00072	Synthesis and degradation of ketone bodies	EC:2.8.3.5	8260	N/A
TRINITY_DN11014_c0_g1|m.112964	276	499	K03714	glycoprotein 2-beta-D-xylosyltransferase	ko00510	N-Glycan biosynthesis	EC:2.4.2.38	50513	N/A
TRINITY_DN11370_c0_g1|m.115885	297	310	K01567	N-sulfoglucosamine sulfohydrolase	N/A	N/A	N/A	N/A	N/A
TRINITY_DN1173_c0_g1|m.10767	329	326	K03417	methylisocitrate lyase	ko00640	Propanoate metabolism	EC:4.1.3.30	46421	COG2513
TRINITY_DN1323_c0_g4|m.13674	253	304	K13566	omega-amidase	ko00250	Alanine, aspartate and glutamate metabolism	EC:3.5.1.3	50152	N/A
TRINITY_DN1401_c0_g2|m.14518	108	2639	K14772
TRINITY_DN1521_c0_g1|m.15545	492	493	K02684	DNA primase small subunit	ko00230	Purine metabolism	EC:2.7.7.-	3896	COG1467
TRINITY_DN1878_c0_g2|m.18138	254	256	K14784
TRINITY_DN2107_c0_g1|m.19768	152	195	K12861	pre-mRNA-splicing factor SPF27	ko03040	Spliceosome	N/A	N/A	N/A
TRINITY_DN2416_c0_g1|m.22622	497	929	K13336	peroxin-3	ko04146	Peroxisome	N/A	N/A	N/A
TRINITY_DN2502_c1_g1|m.23529	125	354	K15385
TRINITY_DN2572_c1_g1|m.24658	801	828	K01210	glucan 1,3-beta-glucosidase	ko00500	Starch and sucrose metabolism	EC:3.2.1.58	4338	COG2730
TRINITY_DN284_c0_g1|m.3075	117	913	K04573	neurofilament medium polypeptide (neurofilament 3)	ko05014	Amyotrophic lateral sclerosis (ALS)	N/A	N/A	N/A
TRINITY_DN2966_c1_g1|m.28778	141	568	K01279	tripeptidyl-peptidase I	ko04142	Lysosome	EC:3.4.14.9	19131	N/A
TRINITY_DN306_c1_g1|m.3284	49	754	K14645
TRINITY_DN3192_c0_g1|m.30661	533	566	K09595	minor histocompatibility antigen H13	N/A	N/A	EC:3.4.23.-	N/A	N/A
TRINITY_DN3309_c0_g1|m.31926	449	371	K06916	alpha-ketoglutarate-dependent 2,4-dichlorophenoxyacetate dioxygenase	N/A	N/A	N/A	N/A	COG1485
TRINITY_DN3403_c0_g1|m.33260	971	2263	K15316
TRINITY_DN3503_c0_g1|m.34170	193	1642	K14310	nuclear pore complex protein Nup205	ko03013	RNA transport	N/A	N/A	N/A
TRINITY_DN3673_c0_g1|m.36209	499	525	K01423	putative membrane protein	ko00310	Lysine degradation	N/A	N/A	N/A
TRINITY_DN3823_c0_g1|m.38424	117	1104	K14544
TRINITY_DN4046_c1_g2|m.40927	484	2089	K05841	sterol 3beta-glucosyltransferase	N/A	N/A	EC:2.4.1.173	16906	N/A
TRINITY_DN4190_c0_g1|m.43002	418	804	K14776
TRINITY_DN4265_c1_g1|m.44138	594	2478	K06640	ataxia telangiectasia and Rad3 related	ko04110	Cell cycle	EC:2.7.11.1	N/A	N/A
TRINITY_DN4335_c2_g1|m.45132	333	1020	K00697	alpha,alpha-trehalose-phosphate synthase (UDP-forming)	ko00500	Starch and sucrose metabolism	EC:2.4.1.15	3825	COG0380
TRINITY_DN4484_c0_g1|m.47314	434	1080	K14565
TRINITY_DN4612_c0_g2|m.49259	323	485	K01386	thermopsin	N/A	N/A	N/A	N/A	N/A
TRINITY_DN4803_c0_g2|m.52434	295	303	K01692	enoyl-CoA hydratase	ko00071	Fatty acid metabolism	EC:4.2.1.17	4300	COG1024
TRINITY_DN5041_c0_g1|m.56072	356	658	K03283	heat shock 70kDa protein 1/8	ko03040	Spliceosome	N/A	N/A	N/A
TRINITY_DN5170_c0_g1|m.58604	329	328	K12584	scavenger mRNA-decapping enzyme DcpS	ko03018	RNA degradation	EC:3.-.-.-	N/A	N/A
TRINITY_DN5298_c2_g1|m.60860	141	476	K03448	MFS transporter, ACS family, pantothenate transporter	N/A	N/A	N/A	N/A	COG0477
TRINITY_DN5362_c0_g2|m.62287	163	899	K13100	pre-mRNA-splicing factor CWC22	N/A	N/A	N/A	N/A	N/A
TRINITY_DN5701_c3_g1|m.70189	758	793	K05349	beta-glucosidase	ko00460	Cyanoamino acid metabolism	EC:3.2.1.21	8422	COG1472
TRINITY_DN575_c0_g1|m.4919	438	718	K13525	transitional endoplasmic reticulum ATPase	ko04141	Protein processing in endoplasmic reticulum	N/A	N/A	COG0464
TRINITY_DN6222_c0_g1|m.84612	509	871	K14293	importin subunit beta-1	ko03013	RNA transport	N/A	N/A	N/A
TRINITY_DN6332_c0_g1|m.85697	132	311	K03442	small conductance mechanosensitive channel	N/A	N/A	N/A	N/A	COG0668
TRINITY_DN6553_c0_g1|m.87646	76	1102	K10356	myosin I	N/A	N/A	N/A	N/A	N/A
TRINITY_DN66_c0_g2|m.736	395	403	K15287
TRINITY_DN6873_c0_g1|m.89275	279	301	K03381	catechol 1,2-dioxygenase	ko00361	Chlorocyclohexane and chlorobenzene degradation	EC:1.13.11.1	18576	N/A
TRINITY_DN7281_c0_g1|m.91110	2332	2379	K12879	THO complex subunit 2	ko03013	RNA transport	N/A	N/A	N/A
TRINITY_DN7388_c0_g1|m.92179	1717	1678	K10901	bloom syndrome protein	ko03440	Homologous recombination	EC:3.6.1.-	N/A	N/A
TRINITY_DN7507_c0_g1|m.93369	346	1316	K10273	F-box and leucine-rich repeat protein 7	N/A	N/A	N/A	N/A	N/A
TRINITY_DN7643_c0_g2|m.93967	389	386	K12179	COP9 signalosome complex subunit 6	N/A	N/A	N/A	N/A	N/A
TRINITY_DN8108_c1_g1|m.95774	219	223	K13299	glutathione S-transferase kappa 1	ko00480	Glutathione metabolism	EC:2.5.1.18	4364	N/A
TRINITY_DN8219_c0_g1|m.96639	97	490	K13304	serum/glucocorticoid-regulated kinase 3	N/A	N/A	EC:2.7.11.1	N/A	N/A
TRINITY_DN833_c0_g1|m.7314	936	950	K00728	dolichyl-phosphate-mannose-protein mannosyltransferase	ko00514	Other types of O-glycan biosynthesis	EC:2.4.1.109	4169	COG1928
TRINITY_DN8451_c0_g1|m.98227	112	1504	K02021	putative ABC transport system ATP-binding protein	N/A	N/A	N/A	N/A	COG1132;COG2274
TRINITY_DN8581_c0_g1|m.99324	282	412	K00706	1,3-beta-glucan synthase	ko00500	Starch and sucrose metabolism	EC:2.4.1.34	3843	N/A
TRINITY_DN8743_c0_g1|m.99953	132	144	K14968
TRINITY_DN9124_c0_g1|m.101667	1030	1051	K00164	2-oxoglutarate dehydrogenase E1 component	ko00020	Citrate cycle (TCA cycle)	EC:1.2.4.2	4591	COG0567
TRINITY_DN9355_c0_g1|m.103651	78	294	K09110	L-myc proto-oncogene protein	N/A	N/A	N/A	N/A	N/A
TRINITY_DN948_c0_g1|m.8867	332	656	K14399	polyribonucleotide 5'-hydroxyl-kinase	ko03015	mRNA surveillance pathway	EC:2.7.1.78	0046404;0051736	N/A
TRINITY_DN985_c0_g2|m.9365	532	784	K01301	glutamate carboxypeptidase II	N/A	N/A	EC:3.4.17.21	43275	N/A
TRINITY_DN10095_c0_g1|m.107483	521	558	K03293	amino acid transporter, AAT family	N/A	N/A	N/A	N/A	COG0833;COG1113
TRINITY_DN10503_c0_g1|m.110339	104	106	K00329	NADH dehydrogenase	ko00190	Oxidative phosphorylation	EC:1.6.5.3	8137	N/A
TRINITY_DN1090_c0_g2|m.10387	525	1367	K01178	glucoamylase	ko00500	Starch and sucrose metabolism	EC:3.2.1.3	4339	N/A
TRINITY_DN11016_c0_g1|m.112913	196	538	K00493	unspecific monooxygenase	ko00071	Fatty acid metabolism	EC:1.14.14.1	70330	COG2124
TRINITY_DN11117_c0_g1|m.114056	224	233	K06999	putative drug exporter of the RND superfamily	N/A	N/A	N/A	N/A	COG0400
TRINITY_DN1323_c0_g6|m.13688	253	304	K13566	omega-amidase	ko00250	Alanine, aspartate and glutamate metabolism	EC:3.5.1.3	50152	N/A
TRINITY_DN1402_c0_g1|m.14379	164	147	K03020	DNA-directed RNA polymerase III subunit C19	ko00230	Purine metabolism	EC:2.7.7.6	3902	COG1761
TRINITY_DN1754_c0_g1|m.17251	147	223	K00599	trans-aconitate 2-methyltransferase	ko00340	Histidine metabolism	N/A	N/A	COG0500
TRINITY_DN1979_c0_g1|m.18908	154	245	K08327	phosducin	ko04740	Olfactory transduction	N/A	5095	N/A
TRINITY_DN2108_c0_g1|m.19800	261	227	K06999	putative drug exporter of the RND superfamily	N/A	N/A	N/A	N/A	COG0400
TRINITY_DN2654_c0_g1|m.25248	189	547	K06950	ribosome biogenesis GTPase	N/A	N/A	N/A	N/A	COG1418
TRINITY_DN2723_c0_g1|m.26937	833	958	K14402	cleavage and polyadenylation specificity factor subunit 2	ko03015	mRNA surveillance pathway	N/A	N/A	N/A
TRINITY_DN2967_c0_g2|m.28725	461	462	K10389	tubulin gamma	N/A	N/A	N/A	5874	N/A
TRINITY_DN3194_c0_g1|m.30190	517	536	K10531	L-ornithine N5-oxygenase	N/A	N/A	EC:1.13.12.-	N/A	COG3486
TRINITY_DN3310_c0_g2|m.31957	538	575	K03885	NADH dehydrogenase	ko00190	Oxidative phosphorylation	EC:1.6.99.3	3954	COG1252
TRINITY_DN3674_c0_g1|m.36150	68	360	K00002	alcohol dehydrogenase (NADP+)	ko00010	Glycolysis / Gluconeogenesis	EC:1.1.1.2	8106	COG0656
TRINITY_DN3823_c1_g1|m.38431	997	1104	K14544
TRINITY_DN3894_c0_g1|m.39187	122	717	K15053
TRINITY_DN4048_c0_g1|m.40742	1045	1065	K00380	sulfite reductase (NADPH) flavoprotein alpha-component	ko00920	Sulfur metabolism	EC:1.8.1.2	4783	COG0369
TRINITY_DN4123_c0_g2|m.42110	248	753	K02258	cytochrome c oxidase subunit XI assembly protein	ko00190	Oxidative phosphorylation	N/A	N/A	COG3175
TRINITY_DN4265_c3_g1|m.44156	183	2729	K06640	ataxia telangiectasia and Rad3 related	ko04110	Cell cycle	EC:2.7.11.1	N/A	N/A
TRINITY_DN4337_c0_g1|m.45190	242	286	K01199	glucan endo-1,3-beta-D-glucosidase	ko00500	Starch and sucrose metabolism	EC:3.2.1.39	42973	N/A
TRINITY_DN4484_c1_g1|m.47369	478	756	K01824	cholestenol delta-isomerase	ko00100	Steroid biosynthesis	EC:5.3.3.5	47750	N/A
TRINITY_DN4740_c0_g2|m.51408	400	663	K14400	pre-mRNA cleavage complex 2 protein Pcf11	ko03015	mRNA surveillance pathway	N/A	N/A	N/A
TRINITY_DN4866_c0_g1|m.53618	311	368	K00908	Ca2+/calmodulin-dependent protein kinase	N/A	N/A	EC:2.7.11.17	0004684;0004685	COG0515
TRINITY_DN4981_c0_g2|m.55577	152	153	K05765	cofilin	ko04360	Axon guidance	N/A	N/A	N/A
TRINITY_DN5103_c3_g1|m.57684	86	2514	K00680	phospholipid:diacylglycerol acyltransferase	ko00350	Tyrosine metabolism	N/A	N/A	N/A
TRINITY_DN5171_c0_g1|m.58665	110	617	K04705	signal transducing adaptor molecule	ko04144	Endocytosis	N/A	N/A	N/A
TRINITY_DN5364_c0_g1|m.62594	514	2099	K00936	arginine kinase	N/A	N/A	N/A	N/A	N/A
TRINITY_DN5427_c0_g1|m.63841	346	486	K15562
TRINITY_DN5540_c1_g1|m.66538	77	1496	K05666	ATP-binding cassette, subfamily C (CFTR/MRP), member 2	ko02010	ABC transporters	N/A	N/A	N/A
TRINITY_DN5703_c0_g1|m.70101	902	1125	K14327	regulator of nonsense transcripts 2	ko03013	RNA transport	N/A	N/A	N/A
TRINITY_DN5760_c0_g1|m.71547	164	2190	K03380	phenol 2-monooxygenase	ko00361	Chlorocyclohexane and chlorobenzene degradation	EC:1.14.13.7	18662	N/A
TRINITY_DN5808_c0_g1|m.72953	574	992	K15451
TRINITY_DN5912_c0_g1|m.75511	429	559	K14837
TRINITY_DN6011_c0_g2|m.78225	959	939	K00889	1-phosphatidylinositol-4-phosphate 5-kinase	ko00562	Inositol phosphate metabolism	EC:2.7.1.68	16308	N/A
TRINITY_DN6057_c0_g1|m.80257	680	981	K00888	phosphatidylinositol 4-kinase	ko00562	Inositol phosphate metabolism	EC:2.7.1.67	4430	N/A
TRINITY_DN6224_c0_g1|m.84549	310	310	K03237	translation initiation factor eIF-2 alpha subunit	ko03013	RNA transport	N/A	3743	COG1093
TRINITY_DN7283_c0_g1|m.91005	526	781	K13100	pre-mRNA-splicing factor CWC22	N/A	N/A	N/A	N/A	N/A
TRINITY_DN750_c0_g1|m.6689	103	320	K05516	curved DNA-binding protein	N/A	N/A	N/A	N/A	COG2214
TRINITY_DN7645_c0_g1|m.94168	124	126	K12845	U4/U6 small nuclear ribonucleoprotein SNU13	ko03040	Spliceosome	N/A	N/A	COG1358
TRINITY_DN7826_c0_g1|m.94822	198	198	K14566
TRINITY_DN8109_c0_g2|m.95462	257	643	K03108	signal recognition particle subunit SRP72	ko03060	Protein export	N/A	N/A	N/A
TRINITY_DN8220_c0_g1|m.96629	501	500	K12827	splicing factor 3A subunit 3	ko03040	Spliceosome	N/A	N/A	N/A
TRINITY_DN8340_c0_g1|m.97686	432	438	K10967	alpha 1,2-mannosyltransferase	ko00514	Other types of O-glycan biosynthesis	EC:2.4.1.-	30	N/A
TRINITY_DN8454_c0_g1|m.98457	416	585	K10684	ubiquitin-like 1-activating enzyme E1 A	ko04120	Ubiquitin mediated proteolysis	EC:6.3.2.19	N/A	N/A
TRINITY_DN8583_c0_g1|m.99310	57	261	K00059	3-oxoacyl-[acyl-carrier protein] reductase	ko00061	Fatty acid biosynthesis	EC:1.1.1.100	4316	COG1028
TRINITY_DN9232_c0_g1|m.102660	208	208	K07573	exosome complex component CSL4	ko03018	RNA degradation	N/A	N/A	COG1096
TRINITY_DN9358_c0_g1|m.103709	458	490	K12666	oligosaccharyltransferase complex subunit alpha (ribophorin I)	ko00510	N-Glycan biosynthesis	N/A	8250	N/A
TRINITY_DN9490_c0_g1|m.104525	167	214	K14285	NTF2-related export protein 1/2	ko03013	RNA transport	N/A	N/A	N/A
TRINITY_DN9860_c0_g1|m.105657	110	274	K00100	1-deoxy-D-xylulose-5-phosphate reductoisomerase	ko00051	Fructose and mannose metabolism	N/A	N/A	COG0111;COG0677;COG0743;COG1063
TRINITY_DN9_c0_g1|m.129	98	394	K06004	aspergillopepsin I	N/A	N/A	EC:3.4.23.18	N/A	N/A
TRINITY_DN1009_c0_g1|m.9544	147	498	K13524	4-aminobutyrate aminotransferase / (S)-3-amino-2-methylpropionatetransaminase	ko00250	Alanine, aspartate and glutamate metabolism	EC:2.6.1.19;2.6.1.22	0003867;0047298	COG0160
TRINITY_DN10372_c0_g1|m.109575	149	153	K06929	queuosine biosynthesis protein QueC	N/A	N/A	N/A	N/A	COG1832
TRINITY_DN10914_c0_g1|m.111635	282	300	K01175	micrococcal nuclease	N/A	N/A	N/A	N/A	N/A
TRINITY_DN11237_c0_g2|m.114741	413	545	K01293	Gly-Xaa carboxypeptidase	N/A	N/A	EC:3.4.17.4	4226	COG0624
TRINITY_DN11528_c1_g1|m.116669	319	303	K15270
TRINITY_DN11755_c0_g1|m.117158	75	1531	K05667	ATP-binding cassette, subfamily C (CFTR/MRP), member 3	ko02010	ABC transporters	N/A	N/A	N/A
TRINITY_DN1328_c0_g1|m.13399	189	469	K01175	micrococcal nuclease	N/A	N/A	N/A	N/A	N/A
TRINITY_DN1405_c0_g1|m.14469	587	582	K08991	crossover junction endonuclease MUS81	ko03440	Homologous recombination	EC:3.1.22.-	8821	N/A
TRINITY_DN1525_c0_g2|m.15364	247	2190	K03380	phenol 2-monooxygenase	ko00361	Chlorocyclohexane and chlorobenzene degradation	EC:1.14.13.7	18662	N/A
TRINITY_DN1647_c1_g1|m.16166	136	176	K10836	mitochondrial protein-transporting ATPase	N/A	N/A	EC:3.6.3.51	8566	N/A
TRINITY_DN1882_c0_g2|m.17994	176	205	K14825
TRINITY_DN1981_c0_g1|m.18934	633	663	K08286	protein-serine/threonine kinase	N/A	N/A	EC:2.7.11.-	N/A	N/A
TRINITY_DN2113_c1_g1|m.19936	323	386	K10882	crossover junction endonuclease EME1	ko03440	Homologous recombination	EC:3.1.22.-	8821	N/A
TRINITY_DN2237_c0_g1|m.20879	127	2534	K15419
TRINITY_DN2577_c0_g1|m.24495	125	299	K00797	spermidine synthase	ko00270	Cysteine and methionine metabolism	EC:2.5.1.16	4766	COG0421
TRINITY_DN2853_c1_g1|m.27812	97	4007	K15390
TRINITY_DN2971_c0_g1|m.28885	285	406	K13344	peroxin-13	ko04146	Peroxisome	N/A	N/A	N/A
TRINITY_DN3075_c0_g1|m.29796	397	617	K03305	proton-dependent oligopeptide transporter, POT family	N/A	N/A	N/A	N/A	COG3104
TRINITY_DN3408_c0_g1|m.33097	164	453	K05528	alpha 1,6-mannosyltransferase	ko00513	High-mannose type N-glycan biosynthesis	EC:2.4.1.232	9	COG3774
TRINITY_DN3508_c0_g1|m.34278	324	325	K15104
TRINITY_DN3677_c0_g1|m.36249	105	1054	K09240	transcriptional regulatory protein CAT8	N/A	N/A	N/A	N/A	N/A
TRINITY_DN3753_c0_g2|m.37444	695	743	K14790
TRINITY_DN3896_c0_g1|m.39204	301	577	K02604	origin recognition complex subunit 2	ko04110	Cell cycle	N/A	N/A	N/A
TRINITY_DN3969_c0_g2|m.40160	88	276	K08065	nuclear transcription factor Y, beta	ko04612	Antigen processing and presentation	N/A	N/A	N/A
TRINITY_DN4051_c0_g1|m.40947	394	2376	K01196	glycogen debranching enzyme	ko00500	Starch and sucrose metabolism	EC:2.4.1.25;3.2.1.33	0004134;0004135	N/A
TRINITY_DN4195_c0_g2|m.42364	245	429	K07756	inositol-hexakisphosphate kinase	N/A	N/A	EC:2.7.4.21	50517	N/A
TRINITY_DN4267_c2_g1|m.44037	103	861	K08740	DNA mismatch repair protein MSH4	N/A	N/A	N/A	N/A	N/A
TRINITY_DN4339_c0_g3|m.45315	486	1084	K11369	retrograde regulation protein 2	N/A	N/A	N/A	N/A	N/A
TRINITY_DN4414_c0_g1|m.46195	136	434	K08189	MFS transporter, MCP family, solute carrier family 16(monocarboxylic acid transporters), member 13	N/A	N/A	N/A	N/A	N/A
TRINITY_DN4545_c3_g1|m.47556	106	3990	K15394
TRINITY_DN4683_c0_g2|m.50340	118	1421	K12684	serine protease autotransporter	N/A	N/A	EC:3.4.21.-	N/A	N/A
TRINITY_DN4744_c0_g1|m.51532	251	253	K01951	GMP synthase (glutamine-hydrolysing)	ko00230	Purine metabolism	EC:6.3.5.2	3922	COG0518;COG0519
TRINITY_DN4807_c0_g1|m.52508	145	150	K12394	AP-1 complex subunit sigma 1/2	ko04142	Lysosome	N/A	N/A	N/A
TRINITY_DN5173_c1_g1|m.58876	772	846	K15334
TRINITY_DN5238_c0_g2|m.60088	279	1976	K10866	DNA repair protein RAD50	ko03440	Homologous recombination	EC:3.6.-.-	N/A	N/A
TRINITY_DN5301_c0_g2|m.61040	222	913	K11515	inner centromere protein	N/A	N/A	N/A	N/A	N/A
TRINITY_DN5367_c0_g2|m.62234	212	422	K00480	salicylate hydroxylase	ko00621	Dioxin degradation	EC:1.14.13.1	18658	COG0654
TRINITY_DN5430_c0_g1|m.64252	355	1684	K11675	Ino eighty subunit 1	N/A	N/A	N/A	N/A	N/A
TRINITY_DN55_c0_g1|m.542	209	722	K11866	STAM-binding protein	ko04144	Endocytosis	EC:3.1.2.15	4221	N/A
TRINITY_DN5649_c0_g1|m.68720	159	346	K00249	acyl-CoA dehydrogenase	ko00071	Fatty acid metabolism	EC:1.3.99.3	3995	COG1960
TRINITY_DN5810_c1_g1|m.73373	185	1939	K11886	proteasome component ECM29	N/A	N/A	N/A	N/A	N/A
TRINITY_DN5915_c1_g1|m.75718	284	1087	K11771	SWI/SNF chromatin-remodeling complex subunit SWI1	N/A	N/A	N/A	N/A	N/A
TRINITY_DN5973_c0_g1|m.77313	287	449	K00480	salicylate hydroxylase	ko00621	Dioxin degradation	EC:1.14.13.1	18658	COG0654
TRINITY_DN6059_c0_g1|m.80320	48	608	K01866	tyrosyl-tRNA synthetase	ko00970	Aminoacyl-tRNA biosynthesis	EC:6.1.1.1	4831	COG0162
TRINITY_DN6228_c0_g1|m.84723	523	873	K00135	succinate-semialdehyde dehydrogenase (NADP+)	ko00250	Alanine, aspartate and glutamate metabolism	EC:1.2.1.16	9013	COG1012
TRINITY_DN6338_c0_g1|m.85756	112	547	K01113	alkaline phosphatase D	ko00627	Aminobenzoate degradation	EC:3.1.3.1	4035	COG3540
TRINITY_DN6888_c0_g1|m.89272	79	6269	K01932	protein neuralized	N/A	N/A	N/A	N/A	COG1020
TRINITY_DN7163_c0_g1|m.89894	114	4043	K15394
TRINITY_DN7288_c0_g1|m.91049	966	1006	K15218
TRINITY_DN7653_c0_g1|m.94185	517	519	K12662	U4/U6 small nuclear ribonucleoprotein PRP4	ko03040	Spliceosome	N/A	N/A	N/A
TRINITY_DN7833_c0_g1|m.94848	81	328	K00100	1-deoxy-D-xylulose-5-phosphate reductoisomerase	ko00051	Fructose and mannose metabolism	N/A	N/A	COG0111;COG0677;COG0743;COG1063
TRINITY_DN8224_c0_g1|m.96764	450	881	K07114	N-acetylmuramic acid 6-phosphate etherase	N/A	N/A	N/A	N/A	COG2304
TRINITY_DN8345_c0_g1|m.97760	616	742	K13333	lysophospholipase	ko00564	Glycerophospholipid metabolism	EC:3.1.1.5	4622	N/A
TRINITY_DN845_c0_g2|m.7550	248	264	K01992	ABC-2 type transport system permease protein	N/A	N/A	N/A	N/A	COG0842;COG1277;COG1682;COG3694
TRINITY_DN875_c0_g1|m.7941	273	2006	K10352	myosin heavy chain	ko04530	Tight junction	N/A	N/A	N/A
TRINITY_DN9131_c0_g1|m.101615	444	441	K00924	phosphatidylinositol-4-phosphate 3-kinase	N/A	N/A	N/A	N/A	COG0515;COG1493
TRINITY_DN9238_c0_g1|m.102715	379	391	K15356
TRINITY_DN963_c0_g1|m.9127	643	983	K12852	116 kDa U5 small nuclear ribonucleoprotein component	ko03040	Spliceosome	N/A	N/A	N/A
TRINITY_DN986_c0_g1|m.9313	119	200	K00540	formate acetyltransferase activating enzyme	N/A	N/A	N/A	N/A	N/A
TRINITY_DN1043_c0_g2|m.9482	265	527	K02646	regulatory protein PHO2	ko04111	Cell cycle - yeast	N/A	N/A	N/A
TRINITY_DN11183_c0_g1|m.114542	497	519	K01426	amidase	ko00330	Arginine and proline metabolism	EC:3.5.1.4	4040	COG0154
TRINITY_DN1163_c0_g1|m.11270	129	183	K02871	large subunit ribosomal protein L13	ko03010	Ribosome	N/A	9282	COG0102
TRINITY_DN1214_c0_g1|m.12014	132	149	K02962	small subunit ribosomal protein S17e	ko03010	Ribosome	N/A	5843	COG1383
TRINITY_DN1460_c0_g1|m.15057	247	263	K08501	syntaxin 8	ko04130	SNARE interactions in vesicular transport	N/A	N/A	N/A
TRINITY_DN1595_c0_g1|m.15723	395	771	K09244	transcriptional regulatory protein AMDR	N/A	N/A	N/A	N/A	N/A
TRINITY_DN1700_c0_g2|m.16887	695	719	K14774
TRINITY_DN203_c0_g1|m.1999	528	532	K00088	IMP dehydrogenase	ko00230	Purine metabolism	EC:1.1.1.205	3938	COG0516;COG0517
TRINITY_DN2377_c0_g1|m.21835	286	1801	K05661	ATP-binding cassette, subfamily B (MDR/TAP), member 6	ko02010	ABC transporters	N/A	N/A	N/A
TRINITY_DN2547_c0_g1|m.24151	72	927	K09113	MAX-like protein X	N/A	N/A	N/A	N/A	N/A
TRINITY_DN2619_c0_g1|m.25291	341	653	K08803	death-associated protein kinase	ko05200	Pathways in cancer	EC:2.7.11.1	N/A	N/A
TRINITY_DN2697_c0_g1|m.25108	852	888	K01188	beta-glucosidase	ko00460	Cyanoamino acid metabolism	EC:3.2.1.21	8422	N/A
TRINITY_DN2786_c0_g2|m.27432	435	430	K01567	N-sulfoglucosamine sulfohydrolase	N/A	N/A	N/A	N/A	N/A
TRINITY_DN3024_c0_g1|m.29304	81	971	K01897	long-chain acyl-CoA synthetase	ko00071	Fatty acid metabolism	EC:6.2.1.3	4467	COG0318;COG1022
TRINITY_DN325_c0_g1|m.3454	72	72	K07059	mannosyl-3-phosphoglycerate phosphatase	N/A	N/A	N/A	N/A	COG3582
TRINITY_DN3466_c0_g1|m.32898	119	399	K03321	sulfate permease, SulP family	N/A	N/A	N/A	N/A	COG0659
TRINITY_DN3554_c0_g1|m.34745	153	295	K12379	huckebein	ko04013	MAPK signaling pathway - fly	N/A	N/A	N/A
TRINITY_DN3790_c1_g1|m.37863	430	931	K05609	ubiquitin carboxyl-terminal hydrolase L3	N/A	N/A	EC:3.4.19.12	N/A	N/A
TRINITY_DN3861_c0_g1|m.38840	1040	1077	K11378	histone acetyltransferase SAS3	N/A	N/A	EC:2.3.1.48	N/A	N/A
TRINITY_DN4159_c2_g1|m.42583	79	672	K01930	folylpolyglutamate synthase	ko00790	Folate biosynthesis	EC:6.3.2.17	4326	N/A
TRINITY_DN4379_c0_g2|m.45643	70	387	K03284	metal ion transporter, MIT family	N/A	N/A	N/A	N/A	COG0598
TRINITY_DN4455_c0_g1|m.46742	251	303	K00953	FAD synthetase	ko00740	Riboflavin metabolism	EC:2.7.7.2	3919	N/A
TRINITY_DN451_c0_g1|m.4317	88	165	K14969
TRINITY_DN4586_c0_g1|m.48735	1042	1054	K11839	ubiquitin carboxyl-terminal hydrolase 8	ko04144	Endocytosis	EC:3.1.2.15	4221	N/A
TRINITY_DN4651_c1_g1|m.49957	121	325	K13115	coiled-coil domain-containing protein 130	N/A	N/A	N/A	N/A	N/A
TRINITY_DN4835_c0_g1|m.53092	48	165	K01489	cytidine deaminase	ko00240	Pyrimidine metabolism	EC:3.5.4.5	4126	COG0295
TRINITY_DN4902_c0_g2|m.54158	494	542	K06916	alpha-ketoglutarate-dependent 2,4-dichlorophenoxyacetate dioxygenase	N/A	N/A	N/A	N/A	COG1485
TRINITY_DN4958_c0_g1|m.54805	1397	2089	K05841	sterol 3beta-glucosyltransferase	N/A	N/A	EC:2.4.1.173	16906	N/A
TRINITY_DN5017_c0_g2|m.56125	94	576	K00027	malate dehydrogenase (oxaloacetate-decarboxylating)	ko00620	Pyruvate metabolism	EC:1.1.1.38	16619	COG0281
TRINITY_DN5077_c0_g2|m.57187	463	558	K01062	1-alkyl-2-acetylglycerophosphocholine esterase	ko00565	Ether lipid metabolism	EC:3.1.1.47	3847	N/A
TRINITY_DN5208_c0_g1|m.59453	649	758	K12182	hepatocyte growth factor-regulated tyrosine kinase substrate	ko04144	Endocytosis	N/A	N/A	N/A
TRINITY_DN5272_c0_g3|m.60446	437	454	K02208	cyclin-dependent kinase 8/11	N/A	N/A	EC:2.7.11.22	4693	N/A
TRINITY_DN5337_c0_g9|m.61425	748	762	K03782	catalase/peroxidase	ko00360	Phenylalanine metabolism	EC:1.11.1.6;1.11.1.7	0004096;0004601	COG0376
TRINITY_DN5572_c0_g1|m.67117	81	1575	K11527	two-component system, unclassified family, sensor histidine kinaseand response regulator	N/A	N/A	EC:2.7.13.3	0000155;0000156	N/A
TRINITY_DN5623_c3_g1|m.68643	382	382	K00540	formate acetyltransferase activating enzyme	N/A	N/A	N/A	N/A	N/A
TRINITY_DN5680_c0_g1|m.69428	111	270	K08680	2-succinyl-6-hydroxy-2,4-cyclohexadiene-1-carboxylate synthase	ko00130	Ubiquinone and other terpenoid-quinone biosynthesis	EC:4.2.99.20	N/A	COG0596
TRINITY_DN5739_c1_g1|m.71086	618	622	K12736	peptidylprolyl isomerase domain and WD repeat-containing protein 1	N/A	N/A	EC:5.2.1.8	3755	N/A
TRINITY_DN5888_c2_g1|m.75080	780	777	K11836	ubiquitin carboxyl-terminal hydrolase 5/13	N/A	N/A	EC:3.1.2.15	4221	N/A
TRINITY_DN5943_c0_g2|m.76439	230	373	K06656	G1/S-specific cyclin PLC1	ko04111	Cell cycle - yeast	N/A	N/A	N/A
TRINITY_DN6035_c0_g1|m.79629	230	605	K12769	meiosis-specific transcription factor NDT80	ko04113	Meiosis - yeast	N/A	N/A	N/A
TRINITY_DN6121_c1_g2|m.83565	286	652	K01238	myrosinase	N/A	N/A	N/A	N/A	N/A
TRINITY_DN6179_c1_g1|m.84249	452	929	K13336	peroxin-3	ko04146	Peroxisome	N/A	N/A	N/A
TRINITY_DN6396_c1_g1|m.86258	369	445	K01265	methionyl aminopeptidase	N/A	N/A	EC:3.4.11.18	4239	COG0024
TRINITY_DN6790_c0_g1|m.88947	387	418	K08282	non-specific serine/threonine protein kinase	N/A	N/A	EC:2.7.11.1	N/A	N/A
TRINITY_DN7236_c0_g1|m.90881	474	470	K00451	homogentisate 1,2-dioxygenase	ko00350	Tyrosine metabolism	EC:1.13.11.5	4411	COG3508
TRINITY_DN7345_c0_g1|m.91335	318	315	K15445
TRINITY_DN7737_c0_g1|m.94581	138	333	K06892	ATP-dependent Clp protease adaptor protein ClpS	N/A	N/A	N/A	N/A	COG3491
TRINITY_DN7987_c0_g1|m.95135	87	4007	K15390
TRINITY_DN8284_c0_g1|m.97363	173	3266	K10955	intestinal mucin-2	ko05110	Vibrio cholerae infection	N/A	N/A	N/A
TRINITY_DN8529_c0_g1|m.99102	366	364	K00055	aryl-alcohol dehydrogenase	ko00350	Tyrosine metabolism	EC:1.1.1.90	18456	N/A
TRINITY_DN9087_c0_g7|m.100937	2492	2925	K00921	1-phosphatidylinositol-3-phosphate 5-kinase	ko00562	Inositol phosphate metabolism	EC:2.7.1.150	285	N/A
TRINITY_DN994_c0_g1|m.9418	536	563	K08141	MFS transporter, SP family, general alpha glucoside:H+ symporter	N/A	N/A	N/A	N/A	COG0477
TRINITY_DN10163_c0_g1|m.108053	695	781	K01175	micrococcal nuclease	N/A	N/A	N/A	N/A	N/A
TRINITY_DN10425_c0_g1|m.109963	250	318	K03295	cation efflux system protein, CDF family	N/A	N/A	N/A	N/A	COG1230;COG0053
TRINITY_DN10588_c0_g1|m.110293	277	283	K01692	enoyl-CoA hydratase	ko00071	Fatty acid metabolism	EC:4.2.1.17	4300	COG1024
TRINITY_DN11069_c0_g1|m.113387	128	649	K13917	mRNA-capping enzyme	ko03015	mRNA surveillance pathway	EC:2.7.7.50;3.1.3.33	0004484;0004651	N/A
TRINITY_DN11178_c0_g1|m.114552	471	517	K06126	ubiquinone biosynthesis monooxygenase Coq6	ko00130	Ubiquinone and other terpenoid-quinone biosynthesis	EC:1.14.13.-	N/A	COG0654
TRINITY_DN11438_c0_g1|m.116280	65	722	K15193
TRINITY_DN1829_c0_g1|m.17840	212	322	K15734
TRINITY_DN2029_c0_g1|m.19279	261	260	K00059	3-oxoacyl-[acyl-carrier protein] reductase	ko00061	Fatty acid biosynthesis	EC:1.1.1.100	4316	COG1028
TRINITY_DN2159_c2_g1|m.20245	508	499	K00139	succinate-semialdehyde dehydrogenase	ko00250	Alanine, aspartate and glutamate metabolism	EC:1.2.1.24	4777	N/A
TRINITY_DN228_c0_g1|m.2433	530	674	K09241	transcriptional regulatory protein GAL4	N/A	N/A	N/A	N/A	N/A
TRINITY_DN2370_c0_g1|m.22103	138	332	K05516	curved DNA-binding protein	N/A	N/A	N/A	N/A	COG2214
TRINITY_DN2541_c0_g1|m.23485	97	205	K15627
TRINITY_DN2613_c0_g1|m.25308	1076	1640	K14859
TRINITY_DN2692_c1_g1|m.26269	43	697	K08797	hormonally upregulated Neu-associated kinase	N/A	N/A	EC:2.7.11.1	N/A	N/A
TRINITY_DN2778_c0_g1|m.27387	214	684	K12562	amphiphysin	ko04666	Fc gamma R-mediated phagocytosis	N/A	N/A	N/A
TRINITY_DN3019_c0_g1|m.29244	69	423	K07542	phosphatidylinositol glycan, class V	ko00563	Glycosylphosphatidylinositol(GPI)-anchor biosynthesis	EC:2.4.1.-	30	N/A
TRINITY_DN3255_c0_g1|m.31370	685	671	K09241	transcriptional regulatory protein GAL4	N/A	N/A	N/A	N/A	N/A
TRINITY_DN3355_c0_g1|m.32386	382	557	K08139	MFS transporter, SP family, sugar:H+ symporter	ko04113	Meiosis - yeast	N/A	N/A	COG0477
TRINITY_DN3460_c0_g1|m.33538	178	361	K01342	subtilisin	N/A	N/A	EC:3.4.21.62	4291	COG1404
TRINITY_DN3550_c0_g1|m.34716	472	567	K00971	mannose-1-phosphate guanylyltransferase	ko00051	Fructose and mannose metabolism	EC:2.7.7.22	8928	COG0662;COG0836
TRINITY_DN3711_c0_g1|m.36921	354	546	K12350	sphingomyelin phosphodiesterase	ko00600	Sphingolipid metabolism	EC:3.1.4.12	4767	N/A
TRINITY_DN3786_c0_g1|m.37806	89	1548	K14195	surface protein G	ko05150	Staphylococcus aureus infection	N/A	N/A	N/A
TRINITY_DN4155_c1_g1|m.42604	401	447	K06005	aspergillopepsin I	N/A	N/A	N/A	N/A	N/A
TRINITY_DN4299_c0_g1|m.43202	239	1159	K01427	urease	ko00230	Purine metabolism	EC:3.5.1.5	9039	N/A
TRINITY_DN4372_c1_g3|m.45875	317	1132	K00768	nicotinate-nucleotide--dimethylbenzimidazolephosphoribosyltransferase	ko00740	Riboflavin metabolism	EC:2.4.2.21	8939	COG2038
TRINITY_DN4517_c0_g2|m.47782	313	309	K04486	histidinol-phosphatase (PHP family)	ko00340	Histidine metabolism	EC:3.1.3.15	N/A	COG1387
TRINITY_DN4710_c0_g1|m.50935	363	457	K00100	1-deoxy-D-xylulose-5-phosphate reductoisomerase	ko00051	Fructose and mannose metabolism	N/A	N/A	COG0111;COG0677;COG0743;COG1063
TRINITY_DN4773_c0_g1|m.51877	77	367	K09196	transcription factor Sp6	N/A	N/A	N/A	N/A	N/A
TRINITY_DN4831_c0_g1|m.53099	442	618	K06158	ATP-binding cassette, sub-family F, member 3	N/A	N/A	N/A	N/A	COG0488
TRINITY_DN48_c0_g1|m.500	1146	1139	K03515	DNA repair protein REV1	N/A	N/A	EC:2.7.7.-	19986	COG0389
TRINITY_DN5012_c0_g1|m.55973	72	8344	K01776	glutamate racemase	ko00471	D-Glutamine and D-glutamate metabolism	EC:5.1.1.3	8881	COG0796
TRINITY_DN5073_c0_g2|m.57080	445	435	K06954	ribosome biogenesis GTPase	N/A	N/A	N/A	N/A	COG2907
TRINITY_DN5135_c0_g1|m.58244	453	567	K04345	protein kinase A	ko04010	MAPK signaling pathway	EC:2.7.11.11	4691	N/A
TRINITY_DN5202_c0_g2|m.59283	343	338	K13102	DNA/RNA-binding protein KIN17	N/A	N/A	N/A	N/A	N/A
TRINITY_DN5269_c1_g1|m.59352	636	652	K01128	glycosylphosphatidylinositol phospholipase D	N/A	N/A	N/A	N/A	N/A
TRINITY_DN5334_c0_g1|m.61804	369	513	K00517	beta-carotene 15,15'-monooxygenase	ko00363	Bisphenol degradation	N/A	N/A	COG2124
TRINITY_DN5397_c1_g2|m.61113	124	189	K00329	NADH dehydrogenase	ko00190	Oxidative phosphorylation	EC:1.6.5.3	8137	N/A
TRINITY_DN5455_c0_g2|m.64373	676	708	K01897	long-chain acyl-CoA synthetase	ko00071	Fatty acid metabolism	EC:6.2.1.3	4467	COG0318;COG1022
TRINITY_DN5510_c0_g2|m.65922	1077	1484	K05674	ATP-binding cassette, subfamily C (CFTR/MRP), member 10	ko02010	ABC transporters	N/A	N/A	N/A
TRINITY_DN5567_c0_g1|m.66890	124	1640	K14859
TRINITY_DN5675_c1_g1|m.69257	163	525	K15388
TRINITY_DN5736_c0_g13|m.70849	112	664	K07106	N-acetylmuramic acid 6-phosphate etherase	ko00520	Amino sugar and nucleotide sugar metabolism	EC:4.2.-.-	N/A	COG2103
TRINITY_DN5788_c0_g1|m.72009	157	300	K15537
TRINITY_DN5835_c0_g2|m.73661	128	493	K01066	esterase / lipase	ko00363	Bisphenol degradation	EC:3.1.1.-	16298	COG0657
TRINITY_DN5886_c0_g1|m.74821	974	1377	K01867	tryptophanyl-tRNA synthetase	ko00380	Tryptophan metabolism	EC:6.1.1.2	4830	COG0180
TRINITY_DN6077_c2_g1|m.81436	1527	1530	K05665	ATP-binding cassette, subfamily C (CFTR/MRP), member 1	ko02010	ABC transporters	N/A	N/A	N/A
TRINITY_DN6119_c1_g2|m.82495	60	693	K10268	F-box and leucine-rich repeat protein 2/20	N/A	N/A	N/A	N/A	N/A
TRINITY_DN6174_c0_g5|m.84016	885	885	K00688	starch phosphorylase	ko00500	Starch and sucrose metabolism	EC:2.4.1.1	0004645;0008184	COG0058
TRINITY_DN6283_c0_g1|m.85195	1018	1038	K00281	glycine dehydrogenase	ko00260	Glycine, serine and threonine metabolism	EC:1.4.4.2	4375	COG0403;COG1003
TRINITY_DN6390_c0_g1|m.86128	726	764	K06679	mitotic spindle assembly checkpoint protein MAD1	ko04111	Cell cycle - yeast	N/A	N/A	N/A
TRINITY_DN649_c0_g11|m.6047	604	5185	K15152
TRINITY_DN7231_c0_g1|m.90478	449	449	K07374	tubulin alpha	ko04145	Phagosome	N/A	5874	N/A
TRINITY_DN7339_c0_g1|m.91717	496	580	K00102	D-lactate dehydrogenase (cytochrome)	ko00620	Pyruvate metabolism	EC:1.1.2.4	4458	N/A
TRINITY_DN7449_c0_g1|m.92880	231	260	K02985	small subunit ribosomal protein S3e	ko03010	Ribosome	N/A	5843	COG0092
TRINITY_DN7573_c0_g1|m.93758	59	136	K01759	lactoylglutathione lyase	ko00620	Pyruvate metabolism	EC:4.4.1.5	4462	COG0346
TRINITY_DN8163_c0_g1|m.96072	573	923	K08498	syntaxin 6	ko04130	SNARE interactions in vesicular transport	N/A	N/A	N/A
TRINITY_DN8280_c0_g1|m.97173	212	215	K00680	phospholipid:diacylglycerol acyltransferase	ko00350	Tyrosine metabolism	N/A	N/A	N/A
TRINITY_DN851_c0_g1|m.7515	425	550	K01077	alkaline phosphatase	ko00627	Aminobenzoate degradation	EC:3.1.3.1	4035	COG1785
TRINITY_DN8658_c0_g1|m.99716	161	161	K02949	small subunit ribosomal protein S11e	ko03010	Ribosome	N/A	5843	COG0186
TRINITY_DN9084_c0_g1|m.100780	224	316	K03896	acetyl CoA:N6-hydroxylysine acetyl transferase	ko00310	Lysine degradation	EC:2.3.1.102	50133	N/A
TRINITY_DN9292_c0_g1|m.102322	2209	2224	K12854	pre-mRNA-splicing helicase BRR2	ko03040	Spliceosome	EC:3.6.1.-	N/A	COG1204
TRINITY_DN954_c0_g2|m.9029	239	1286	K00768	nicotinate-nucleotide--dimethylbenzimidazolephosphoribosyltransferase	ko00740	Riboflavin metabolism	EC:2.4.2.21	8939	COG2038
TRINITY_DN972_c0_g2|m.9285	967	1711	K00234	succinate dehydrogenase (ubiquinone) flavoprotein subunit	ko00020	Citrate cycle (TCA cycle)	EC:1.3.5.1	8177	COG1053
TRINITY_DN9943_c1_g1|m.106323	660	669	K01895	acetyl-CoA synthetase	ko00010	Glycolysis / Gluconeogenesis	EC:6.2.1.1	3987	COG0365
TRINITY_DN10057_c0_g1|m.107212	167	658	K01104	protein-tyrosine phosphatase	N/A	N/A	EC:3.1.3.48	4725	COG0394;COG2365
TRINITY_DN10316_c0_g1|m.109221	174	418	K08282	non-specific serine/threonine protein kinase	N/A	N/A	EC:2.7.11.1	N/A	N/A
TRINITY_DN10885_c0_g1|m.111564	1547	2081	K11121	NAD-dependent histone deacetylase SIR2	N/A	N/A	EC:3.5.1.-	17136	N/A
TRINITY_DN10985_c0_g1|m.112550	507	504	K07442	tRNA (adenine-N1-)-methyltransferase catalytic subunit	N/A	N/A	EC:2.1.1.36	16429	COG2519
TRINITY_DN11088_c0_g1|m.113568	205	582	K08197	MFS transporter, SIT family, siderophore-iron:H+ symporter	N/A	N/A	N/A	N/A	N/A
TRINITY_DN11201_c0_g1|m.114773	361	354	K15385
TRINITY_DN11326_c0_g1|m.115714	863	823	K10838	xeroderma pigmentosum group C-complementing protein	ko03420	Nucleotide excision repair	N/A	N/A	N/A
TRINITY_DN1225_c0_g1|m.12070	96	1253	K09247	heme activator protein 1	N/A	N/A	N/A	N/A	N/A
TRINITY_DN1301_c0_g2|m.13168	258	261	K02987	small subunit ribosomal protein S4e	ko03010	Ribosome	N/A	5843	COG1471
TRINITY_DN160_c0_g1|m.1355	510	582	K01081	5'-nucleotidase	ko00230	Purine metabolism	EC:3.1.3.5	8253	COG0737
TRINITY_DN1713_c0_g3|m.16967	77	861	K03860	phosphatidylinositol glycan, class Q	ko00563	Glycosylphosphatidylinositol(GPI)-anchor biosynthesis	N/A	N/A	N/A
TRINITY_DN1848_c0_g1|m.18021	432	754	K09244	transcriptional regulatory protein AMDR	N/A	N/A	N/A	N/A	N/A
TRINITY_DN2195_c0_g1|m.19789	117	4042	K15394
TRINITY_DN2306_c0_g1|m.21367	206	316	K06892	ATP-dependent Clp protease adaptor protein ClpS	N/A	N/A	N/A	N/A	COG3491
TRINITY_DN2473_c1_g1|m.23217	130	208	K00551	phosphatidylethanolamine N-methyltransferase	ko00564	Glycerophospholipid metabolism	EC:2.1.1.17	4608	N/A
TRINITY_DN2704_c0_g1|m.26470	130	122	K02874	large subunit ribosomal protein L14	ko03010	Ribosome	N/A	9282	COG0093
TRINITY_DN2808_c0_g2|m.28002	288	650	K07359	calcium/calmodulin-dependent protein kinase kinase	ko04920	Adipocytokine signaling pathway	EC:2.7.11.17	4685	N/A
TRINITY_DN3035_c0_g1|m.29379	91	310	K01692	enoyl-CoA hydratase	ko00071	Fatty acid metabolism	EC:4.2.1.17	4300	COG1024
TRINITY_DN315_c0_g1|m.3435	878	1027	K01528	dynamin GTPase	ko04144	Endocytosis	EC:3.6.5.5	8549	COG0699
TRINITY_DN3279_c0_g2|m.31523	42	282	K06221	2,5-diketo-D-gluconate reductase A	N/A	N/A	EC:1.1.1.274	50580	COG0656
TRINITY_DN3568_c0_g1|m.34810	113	293	K03671	thioredoxin 1	N/A	N/A	N/A	30508	COG0526
TRINITY_DN3805_c0_g1|m.38189	528	1489	K15502
TRINITY_DN3944_c0_g1|m.39315	208	807	K10675	cyanide hydratase	ko00460	Cyanoamino acid metabolism	EC:4.2.1.66	30196	N/A
TRINITY_DN4105_c0_g2|m.41925	120	638	K10644	E3 ubiquitin-protein ligase CHFR	N/A	N/A	EC:6.3.2.19	N/A	N/A
TRINITY_DN4172_c0_g3|m.42814	47	307	K08486	syntaxin 1B/2/3	ko04130	SNARE interactions in vesicular transport	N/A	N/A	N/A
TRINITY_DN4246_c0_g1|m.43966	416	645	K09404	forkhead box protein K	N/A	N/A	N/A	N/A	N/A
TRINITY_DN4596_c5_g1|m.48942	43	879	K00681	gamma-glutamyltranspeptidase	ko00430	Taurine and hypotaurine metabolism	EC:2.3.2.2	3840	COG0405
TRINITY_DN4660_c0_g2|m.50049	899	895	K11684	bromodomain-containing factor 1	N/A	N/A	N/A	N/A	N/A
TRINITY_DN4722_c1_g1|m.51153	271	531	K08192	MFS transporter, ACS family, allantoate permease	N/A	N/A	N/A	N/A	COG0477
TRINITY_DN4842_c0_g2|m.53146	346	985	K11137	telomere length regulation protein	N/A	N/A	N/A	N/A	N/A
TRINITY_DN4910_c1_g1|m.54268	139	614	K07222	putative flavoprotein involved in K+ transport	N/A	N/A	N/A	N/A	COG2072
TRINITY_DN4966_c0_g1|m.55711	168	239	K11129	H/ACA ribonucleoprotein complex subunit 2	ko03013	RNA transport	N/A	N/A	N/A
TRINITY_DN5024_c0_g2|m.56447	1042	1036	K14007	protein transport protein SEC24	ko04141	Protein processing in endoplasmic reticulum	N/A	N/A	N/A
TRINITY_DN5213_c2_g1|m.60951	348	477	K12840	splicing factor 45	ko03040	Spliceosome	N/A	N/A	N/A
TRINITY_DN5349_c0_g1|m.61988	222	436	K13021	MFS transporter, ACS family, tartrate transporter	N/A	N/A	N/A	N/A	COG0477
TRINITY_DN5523_c0_g1|m.66061	113	595	K09204	krueppel-like factor 1/2/4	N/A	N/A	N/A	N/A	N/A
TRINITY_DN5685_c0_g2|m.68582	173	1583	K05546	alpha 1,3-glucosidase	ko00510	N-Glycan biosynthesis	EC:3.2.1.84	15926	N/A
TRINITY_DN5747_c1_g2|m.70776	177	332	K14191	18S rRNA (adenine1779-N6/adenine1780-N6)-dimethyltransferase	N/A	N/A	EC:2.1.1.183	179	COG0030
TRINITY_DN5797_c0_g1|m.69920	134	2390	K11230	mitogen-activated protein kinase kinase kinase	ko04011	MAPK signaling pathway - yeast	EC:2.7.11.25	4709	COG0515
TRINITY_DN5902_c0_g1|m.75406	179	224	K09020	putative isochorismatase family protein RutB	N/A	N/A	EC:3.-.-.-	N/A	COG1335
TRINITY_DN5953_c0_g1|m.76631	438	469	K01175	micrococcal nuclease	N/A	N/A	N/A	N/A	N/A
TRINITY_DN6005_c0_g2|m.78737	889	860	K00624	carnitine O-acetyltransferase	ko04146	Peroxisome	EC:2.3.1.7	0004092;0004093;0004094	N/A
TRINITY_DN6042_c0_g1|m.79675	230	431	K00599	trans-aconitate 2-methyltransferase	ko00340	Histidine metabolism	N/A	N/A	COG0500
TRINITY_DN6126_c0_g1|m.82760	283	296	K15444
TRINITY_DN6196_c0_g1|m.84187	649	650	K06067	histone deacetylase 1/2	ko04110	Cell cycle	EC:3.5.1.98	4407	N/A
TRINITY_DN6413_c0_g1|m.86467	107	1090	K06639	cell division cycle 14	ko04110	Cell cycle	EC:3.1.3.48	N/A	COG2453
TRINITY_DN6516_c0_g1|m.87402	1558	1533	K15165
TRINITY_DN6646_c0_g1|m.88176	293	274	K12386	cystinosin	ko04142	Lysosome	N/A	N/A	N/A
TRINITY_DN7357_c0_g2|m.91858	409	421	K01763	selenocysteine lyase	ko00450	Selenoamino acid metabolism	EC:4.4.1.16	9000	N/A
TRINITY_DN7470_c0_g1|m.92982	162	242	K00518	superoxide dismutase	N/A	N/A	EC:1.15.1.1	4784	N/A
TRINITY_DN7760_c0_g1|m.94619	292	510	K13868	solute carrier family 7 (L-type amino acid transporter), member 9	ko04974	Protein digestion and absorption	N/A	15184	N/A
TRINITY_DN8032_c0_g1|m.95228	83	269	K01386	thermopsin	N/A	N/A	N/A	N/A	N/A
TRINITY_DN8416_c1_g1|m.98376	1071	3893	K09184	GATA-binding protein, other eukaryote	N/A	N/A	N/A	N/A	N/A
TRINITY_DN86_c0_g1|m.897	587	702	K08287	dual-specificity kinase	N/A	N/A	EC:2.7.12.1	N/A	N/A
TRINITY_DN9100_c0_g1|m.101169	70	507	K00485	dimethylaniline monooxygenase (N-oxide forming)	ko00680	Methane metabolism	EC:1.14.13.8	4499	N/A
TRINITY_DN9583_c0_g1|m.104972	63	702	K11501	centromere protein I	N/A	N/A	N/A	N/A	N/A
TRINITY_DN10044_c0_g1|m.106768	115	1185	K13730	internalin A	ko05100	Bacterial invasion of epithelial cells	N/A	N/A	N/A
TRINITY_DN10173_c0_g1|m.108094	437	550	K09246	arginine metabolism regulation protein II	N/A	N/A	N/A	N/A	N/A
TRINITY_DN10298_c0_g1|m.109024	393	394	K15559
TRINITY_DN10440_c0_g1|m.109722	163	201	K14852
TRINITY_DN11302_c1_g1|m.115549	181	192	K09962	hypothetical protein	N/A	N/A	N/A	N/A	COG3575
TRINITY_DN11449_c0_g1|m.116305	318	356	K01180	endo-1,3(4)-beta-glucanase	N/A	N/A	EC:3.2.1.6	N/A	N/A
TRINITY_DN1163_c0_g2|m.11274	207	179	K02871	large subunit ribosomal protein L13	ko03010	Ribosome	N/A	9282	COG0102
TRINITY_DN1292_c0_g1|m.12721	73	428	K10765	alkylated DNA repair protein alkB homolog 1	N/A	N/A	N/A	N/A	N/A
TRINITY_DN1367_c0_g1|m.14017	916	948	K11756	chromatin structure-remodeling complex subunit RSC1/2	N/A	N/A	N/A	N/A	N/A
TRINITY_DN1461_c0_g1|m.15104	110	413	K12848	U4/U6.U5 tri-snRNP component SNU23	ko03040	Spliceosome	N/A	N/A	N/A
TRINITY_DN1595_c0_g2|m.15730	395	771	K09244	transcriptional regulatory protein AMDR	N/A	N/A	N/A	N/A	N/A
TRINITY_DN203_c0_g2|m.2012	352	532	K00088	IMP dehydrogenase	ko00230	Purine metabolism	EC:1.1.1.205	3938	COG0516;COG0517
TRINITY_DN2167_c0_g1|m.20288	87	367	K00100	1-deoxy-D-xylulose-5-phosphate reductoisomerase	ko00051	Fructose and mannose metabolism	N/A	N/A	COG0111;COG0677;COG0743;COG1063
TRINITY_DN2295_c0_g1|m.20578	1526	1528	K00381	sulfite reductase (NADPH) hemoprotein beta-component	ko00920	Sulfur metabolism	EC:1.8.1.2	4783	COG0155
TRINITY_DN2377_c0_g2|m.21848	513	1801	K05661	ATP-binding cassette, subfamily B (MDR/TAP), member 6	ko02010	ABC transporters	N/A	N/A	N/A
TRINITY_DN2547_c0_g2|m.24159	72	927	K09113	MAX-like protein X	N/A	N/A	N/A	N/A	N/A
TRINITY_DN261_c0_g1|m.2867	947	1203	K01533	Cu2+-exporting ATPase	N/A	N/A	EC:3.6.3.4	4008	COG2217
TRINITY_DN2697_c0_g2|m.25123	801	888	K01188	beta-glucosidase	ko00460	Cyanoamino acid metabolism	EC:3.2.1.21	8422	N/A
TRINITY_DN2791_c0_g1|m.27408	215	664	K03342	para-aminobenzoate synthetase / 4-amino-4-deoxychorismate lyase	ko00790	Folate biosynthesis	EC:2.6.1.85;4.1.3.38	0046820;0016829	COG0147;COG0115
TRINITY_DN2918_c0_g1|m.28518	852	888	K11578	centromere/kinetochore protein ZW10	N/A	N/A	N/A	N/A	N/A
TRINITY_DN3024_c1_g1|m.29306	570	882	K10841	DNA excision repair protein ERCC-6	ko03420	Nucleotide excision repair	N/A	N/A	N/A
TRINITY_DN325_c0_g2|m.3468	48	171	K07059	mannosyl-3-phosphoglycerate phosphatase	N/A	N/A	N/A	N/A	COG3582
TRINITY_DN3468_c0_g1|m.33609	209	483	K00155	coniferyl-aldehyde dehydrogenase	ko00281	Geraniol degradation	N/A	N/A	COG1012
TRINITY_DN3716_c0_g1|m.37062	712	940	K01192	beta-mannosidase	ko00511	Other glycan degradation	EC:3.2.1.25	4567	N/A
TRINITY_DN3790_c2_g1|m.37875	71	931	K05609	ubiquitin carboxyl-terminal hydrolase L3	N/A	N/A	EC:3.4.19.12	N/A	N/A
TRINITY_DN3861_c0_g2|m.38857	1040	1077	K11378	histone acetyltransferase SAS3	N/A	N/A	EC:2.3.1.48	N/A	N/A
TRINITY_DN437_c0_g1|m.3875	718	711	K12761	carbon catabolite-derepressing protein kinase	ko04113	Meiosis - yeast	EC:2.7.11.1	4679	N/A
TRINITY_DN4455_c0_g2|m.46749	153	271	K00953	FAD synthetase	ko00740	Riboflavin metabolism	EC:2.7.7.2	3919	N/A
TRINITY_DN4835_c0_g2|m.53093	162	165	K01489	cytidine deaminase	ko00240	Pyrimidine metabolism	EC:3.5.4.5	4126	COG0295
TRINITY_DN4903_c0_g1|m.54190	134	128	K00462	biphenyl-2,3-diol 1,2-dioxygenase	ko00361	Chlorocyclohexane and chlorobenzene degradation	EC:1.13.11.39	18583	N/A
TRINITY_DN4958_c0_g2|m.54825	70	2089	K05841	sterol 3beta-glucosyltransferase	N/A	N/A	EC:2.4.1.173	16906	N/A
TRINITY_DN5017_c0_g3|m.56127	568	576	K00027	malate dehydrogenase (oxaloacetate-decarboxylating)	ko00620	Pyruvate metabolism	EC:1.1.1.38	16619	COG0281
TRINITY_DN5208_c0_g2|m.59441	459	758	K12182	hepatocyte growth factor-regulated tyrosine kinase substrate	ko04144	Endocytosis	N/A	N/A	N/A
TRINITY_DN5459_c0_g1|m.64623	129	1204	K11350	bromodomain and PHD finger-containing protein 3	N/A	N/A	N/A	N/A	N/A
TRINITY_DN5572_c0_g2|m.67129	81	1575	K11527	two-component system, unclassified family, sensor histidine kinaseand response regulator	N/A	N/A	EC:2.7.13.3	0000155;0000156	N/A
TRINITY_DN5624_c0_g1|m.68024	116	526	K00287	dihydrofolate reductase	ko00670	One carbon pool by folate	EC:1.5.1.3	4146	COG0262
TRINITY_DN5680_c1_g1|m.69437	74	421	K13943	cabut	N/A	N/A	N/A	N/A	N/A
TRINITY_DN5838_c2_g1|m.73804	996	1188	K06671	cohesin complex subunit SA-1/2	ko04110	Cell cycle	N/A	N/A	N/A
TRINITY_DN5889_c0_g1|m.74849	347	347	K03124	transcription initiation factor TFIIB	ko03022	Basal transcription factors	N/A	16251	COG1405
TRINITY_DN5944_c0_g1|m.75437	145	245	K00258	isoquinoline 1-oxidoreductase	ko00351	DDT degradation	N/A	N/A	COG3000
TRINITY_DN59_c0_g1|m.517	208	1808	K06252	tenascin	ko04510	Focal adhesion	N/A	N/A	N/A
TRINITY_DN6036_c0_g2|m.79624	36	750	K01824	cholestenol delta-isomerase	ko00100	Steroid biosynthesis	EC:5.3.3.5	47750	N/A
TRINITY_DN6081_c0_g1|m.80900	80	259	K02983	small subunit ribosomal protein S30e	ko03010	Ribosome	N/A	5843	N/A
TRINITY_DN6503_c0_g1|m.87231	413	408	K14798
TRINITY_DN7237_c0_g1|m.90623	1869	1859	K00698	chitin synthase	ko00520	Amino sugar and nucleotide sugar metabolism	EC:2.4.1.16	4100	COG1215
TRINITY_DN7456_c0_g1|m.92862	1037	1039	K10401	kinesin family member 18/19	N/A	N/A	N/A	N/A	N/A
TRINITY_DN7580_c0_g1|m.93797	166	735	K15745
TRINITY_DN7738_c0_g1|m.94585	90	525	K01423	putative membrane protein	ko00310	Lysine degradation	N/A	N/A	N/A
TRINITY_DN8172_c0_g1|m.96198	117	786	K15541
TRINITY_DN8285_c0_g1|m.97256	445	444	K09522	DnaJ homolog subfamily C member 2	N/A	N/A	N/A	N/A	N/A
TRINITY_DN852_c0_g1|m.7790	604	621	K00624	carnitine O-acetyltransferase	ko04146	Peroxisome	EC:2.3.1.7	0004092;0004093;0004094	N/A
TRINITY_DN9087_c0_g8|m.100963	2492	2925	K00921	1-phosphatidylinositol-3-phosphate 5-kinase	ko00562	Inositol phosphate metabolism	EC:2.7.1.150	285	N/A
TRINITY_DN9179_c0_g1|m.102231	891	997	K01362	lactocepin	N/A	N/A	N/A	N/A	COG1404;COG1506
TRINITY_DN9950_c0_g3|m.106242	786	797	K03695	ATP-dependent Clp protease ATP-binding subunit ClpB	N/A	N/A	N/A	N/A	COG0542
TRINITY_DN10358_c0_g1|m.109122	216	269	K01386	thermopsin	N/A	N/A	N/A	N/A	N/A
TRINITY_DN11115_c0_g1|m.114004	468	470	K00155	coniferyl-aldehyde dehydrogenase	ko00281	Geraniol degradation	N/A	N/A	COG1012
TRINITY_DN11230_c0_g1|m.115006	170	239	K01567	N-sulfoglucosamine sulfohydrolase	N/A	N/A	N/A	N/A	N/A
TRINITY_DN11371_c0_g1|m.115883	160	168	K13727	phenolic acid decarboxylase	N/A	N/A	EC:4.1.1.-	N/A	COG3479
TRINITY_DN1323_c0_g5|m.13681	253	304	K13566	omega-amidase	ko00250	Alanine, aspartate and glutamate metabolism	EC:3.5.1.3	50152	N/A
TRINITY_DN1401_c1_g1|m.14520	483	2639	K14772
TRINITY_DN1643_c0_g1|m.16022	601	542	K00666	fatty-acyl-CoA synthase	N/A	N/A	EC:6.2.1.-	N/A	N/A
TRINITY_DN2107_c0_g2|m.19771	199	195	K12861	pre-mRNA-splicing factor SPF27	ko03040	Spliceosome	N/A	N/A	N/A
TRINITY_DN2229_c0_g1|m.20832	532	527	K10416	dynein light intermediate chain 1, cytosolic	ko04145	Phagosome	N/A	N/A	N/A
TRINITY_DN2329_c1_g1|m.21615	267	266	K00540	formate acetyltransferase activating enzyme	N/A	N/A	N/A	N/A	N/A
TRINITY_DN284_c0_g2|m.3089	117	913	K04573	neurofilament medium polypeptide (neurofilament 3)	ko05014	Amyotrophic lateral sclerosis (ALS)	N/A	N/A	N/A
TRINITY_DN2967_c0_g1|m.28718	341	462	K10389	tubulin gamma	N/A	N/A	N/A	5874	N/A
TRINITY_DN3192_c0_g2|m.30667	575	566	K09595	minor histocompatibility antigen H13	N/A	N/A	EC:3.4.23.-	N/A	N/A
TRINITY_DN3309_c0_g2|m.31941	225	579	K06916	alpha-ketoglutarate-dependent 2,4-dichlorophenoxyacetate dioxygenase	N/A	N/A	N/A	N/A	COG1485
TRINITY_DN3404_c0_g1|m.33079	664	1327	K01880	glycyl-tRNA synthetase	ko00970	Aminoacyl-tRNA biosynthesis	EC:6.1.1.14	4820	COG0423
TRINITY_DN3503_c0_g2|m.34175	1674	1643	K14310	nuclear pore complex protein Nup205	ko03013	RNA transport	N/A	N/A	N/A
TRINITY_DN3673_c0_g2|m.36227	499	525	K01423	putative membrane protein	ko00310	Lysine degradation	N/A	N/A	N/A
TRINITY_DN3823_c0_g2|m.38428	117	1104	K14544
TRINITY_DN3891_c1_g1|m.38557	486	519	K03293	amino acid transporter, AAT family	N/A	N/A	N/A	N/A	COG0833;COG1113
TRINITY_DN4190_c0_g2|m.43011	814	804	K14776
TRINITY_DN4265_c2_g1|m.44147	653	2704	K06640	ataxia telangiectasia and Rad3 related	ko04110	Cell cycle	EC:2.7.11.1	N/A	N/A
TRINITY_DN4484_c0_g2|m.47341	434	1080	K14565
TRINITY_DN4680_c0_g1|m.50254	467	501	K11155	diacylglycerol O-acyltransferase 1	ko00561	Glycerolipid metabolism	EC:2.3.1.20;2.3.1.75;2.3.1.76	0004144;0050252	N/A
TRINITY_DN4740_c0_g1|m.51397	436	663	K14400	pre-mRNA cleavage complex 2 protein Pcf11	ko03015	mRNA surveillance pathway	N/A	N/A	N/A
TRINITY_DN4927_c1_g1|m.54628	369	856	K09450	TEA domain family member, other eukaryote	ko04011	MAPK signaling pathway - yeast	N/A	N/A	N/A
TRINITY_DN4981_c0_g1|m.55575	152	153	K05765	cofilin	ko04360	Axon guidance	N/A	N/A	N/A
TRINITY_DN5041_c1_g1|m.56079	74	636	K04043	molecular chaperone DnaK	ko03018	RNA degradation	N/A	N/A	COG0443
TRINITY_DN5170_c0_g2|m.58615	329	328	K12584	scavenger mRNA-decapping enzyme DcpS	ko03018	RNA degradation	EC:3.-.-.-	N/A	N/A
TRINITY_DN5299_c0_g1|m.60899	463	522	K00492	nitric-oxide synthase, bacterial	ko00340	Histidine metabolism	N/A	N/A	COG0654
TRINITY_DN5363_c0_g1|m.62308	643	684	K05684	ATP-binding cassette, subfamily G (WHITE), member 8 (sterolin 2)	ko02010	ABC transporters	N/A	N/A	N/A
TRINITY_DN5540_c0_g2|m.66536	219	1265	K05674	ATP-binding cassette, subfamily C (CFTR/MRP), member 10	ko02010	ABC transporters	N/A	N/A	N/A
TRINITY_DN5702_c0_g1|m.69972	58	850	K09246	arginine metabolism regulation protein II	N/A	N/A	N/A	N/A	N/A
TRINITY_DN575_c0_g2|m.4943	438	718	K13525	transitional endoplasmic reticulum ATPase	ko04141	Protein processing in endoplasmic reticulum	N/A	N/A	COG0464
TRINITY_DN5807_c0_g1|m.72864	226	400	K13617	protein phosphatase methylesterase 1	N/A	N/A	EC:3.1.1.-	51722	N/A
TRINITY_DN5911_c3_g1|m.75965	917	925	K15071
TRINITY_DN5970_c0_g2|m.77286	323	323	K00948	ribose-phosphate pyrophosphokinase	ko00030	Pentose phosphate pathway	EC:2.7.6.1	4749	COG0462
TRINITY_DN6011_c0_g1|m.78209	959	939	K00889	1-phosphatidylinositol-4-phosphate 5-kinase	ko00562	Inositol phosphate metabolism	EC:2.7.1.68	16308	N/A
TRINITY_DN6098_c0_g1|m.81536	400	362	K14709
TRINITY_DN6134_c1_g1|m.83164	149	187	K14686
TRINITY_DN6223_c0_g1|m.84486	701	678	K11758	chromatin structure-remodeling complex subunit RSC3/30	N/A	N/A	N/A	N/A	N/A
TRINITY_DN6333_c0_g1|m.85644	278	646	K01423	putative membrane protein	ko00310	Lysine degradation	N/A	N/A	N/A
TRINITY_DN6554_c0_g1|m.87600	164	161	K02994	small subunit ribosomal protein S8	ko03010	Ribosome	N/A	9283	COG0096
TRINITY_DN713_c0_g1|m.6532	112	529	K04450	activating transcription factor 2	ko04010	MAPK signaling pathway	N/A	N/A	N/A
TRINITY_DN7389_c0_g1|m.92166	212	268	K00472	prolyl 4-hydroxylase	ko00330	Arginine and proline metabolism	EC:1.14.11.2	4656	N/A
TRINITY_DN7644_c0_g1|m.93989	312	319	K05532	mannan polymerase II complex MNN11 subunit	ko00513	High-mannose type N-glycan biosynthesis	EC:2.4.1.-	9	N/A
TRINITY_DN8109_c0_g1|m.95455	611	643	K03108	signal recognition particle subunit SRP72	ko03060	Protein export	N/A	N/A	N/A
TRINITY_DN821_c0_g1|m.7125	429	584	K01104	protein-tyrosine phosphatase	N/A	N/A	EC:3.1.3.48	4725	COG0394;COG2365
TRINITY_DN833_c0_g2|m.7326	936	950	K00728	dolichyl-phosphate-mannose-protein mannosyltransferase	ko00514	Other types of O-glycan biosynthesis	EC:2.4.1.109	4169	COG1928
TRINITY_DN8743_c1_g1|m.99956	151	151	K02953	small subunit ribosomal protein S13e	ko03010	Ribosome	N/A	5843	COG0184
TRINITY_DN9231_c0_g1|m.102723	382	741	K10587	ubiquitin-protein ligase E3 A	ko04120	Ubiquitin mediated proteolysis	EC:6.3.2.19	N/A	N/A
TRINITY_DN9357_c0_g1|m.103761	146	154	K02893	large subunit ribosomal protein L23Ae	ko03010	Ribosome	N/A	5842	COG0089
TRINITY_DN948_c0_g2|m.8878	388	656	K14399	polyribonucleotide 5'-hydroxyl-kinase	ko03015	mRNA surveillance pathway	EC:2.7.1.78	0046404;0051736	N/A
TRINITY_DN985_c1_g1|m.9380	313	308	K00469	inositol oxygenase	ko00053	Ascorbate and aldarate metabolism	EC:1.13.99.1	50113	N/A
TRINITY_DN99_c0_g1|m.76	122	654	K01481	protein-arginine deiminase	N/A	N/A	EC:3.5.3.15	4668	N/A
TRINITY_DN10002_c1_g1|m.106786	288	321	K07036	mannosyl-3-phosphoglycerate phosphatase	N/A	N/A	N/A	N/A	COG1272
TRINITY_DN11040_c0_g1|m.112862	450	450	K00293	saccharopine dehydrogenase (NADP+, L-glutamate forming)	ko00300	Lysine biosynthesis	EC:1.5.1.10	4755	COG1748
TRINITY_DN11259_c0_g1|m.115217	441	2300	K13950	para-aminobenzoate synthetase	ko00790	Folate biosynthesis	EC:2.6.1.85	46820	N/A
TRINITY_DN11402_c0_g1|m.116071	216	237	K08515	vesicle-associated membrane protein 7	ko04130	SNARE interactions in vesicular transport	N/A	N/A	N/A
TRINITY_DN1343_c1_g2|m.12946	214	734	K06018	endopolyphosphatase	N/A	N/A	EC:3.6.1.10	298	N/A
TRINITY_DN189_c0_g1|m.1516	162	1076	K00492	nitric-oxide synthase, bacterial	ko00340	Histidine metabolism	N/A	N/A	COG0654
TRINITY_DN2135_c0_g1|m.20142	153	156	K01808	ribose 5-phosphate isomerase B	ko00030	Pentose phosphate pathway	EC:5.3.1.6	4751	COG0698
TRINITY_DN2263_c1_g1|m.21031	749	974	K01180	endo-1,3(4)-beta-glucanase	N/A	N/A	EC:3.2.1.6	N/A	N/A
TRINITY_DN2523_c0_g1|m.23874	96	294	K14407	cleavage stimulation factor subunit 2	ko03015	mRNA surveillance pathway	N/A	N/A	N/A
TRINITY_DN2673_c0_g1|m.25728	624	617	K14315	nucleoporin NDC1	ko03013	RNA transport	N/A	N/A	N/A
TRINITY_DN287_c0_g1|m.3103	416	424	K08151	MFS transporter, DHA1 family, tetracycline resistance protein	N/A	N/A	N/A	N/A	COG0477
TRINITY_DN30_c0_g2|m.381	325	305	K01175	micrococcal nuclease	N/A	N/A	N/A	N/A	N/A
TRINITY_DN3330_c0_g1|m.32163	314	428	K14004	protein transport protein SEC13	ko03013	RNA transport	N/A	N/A	COG2319
TRINITY_DN3608_c0_g2|m.35252	518	615	K00102	D-lactate dehydrogenase (cytochrome)	ko00620	Pyruvate metabolism	EC:1.1.2.4	4458	N/A
TRINITY_DN3692_c0_g1|m.35405	191	1599	K11644	paired amphipathic helix protein Sin3a	ko05016	Huntington's disease	N/A	N/A	N/A
TRINITY_DN3769_c1_g1|m.37519	408	427	K12583	phosphatidylinositol alpha 1,6-mannosyltransferase	N/A	N/A	EC:2.4.1.-	N/A	COG0438
TRINITY_DN3910_c0_g2|m.39440	285	353	K00606	3-methyl-2-oxobutanoate hydroxymethyltransferase	ko00770	Pantothenate and CoA biosynthesis	EC:2.1.2.11	3864	COG0413
TRINITY_DN3984_c0_g1|m.40272	151	341	K00100	1-deoxy-D-xylulose-5-phosphate reductoisomerase	ko00051	Fructose and mannose metabolism	N/A	N/A	COG0111;COG0677;COG0743;COG1063
TRINITY_DN4070_c0_g6|m.41192	428	372	K13010	perosamine synthetase	N/A	N/A	N/A	N/A	COG0399
TRINITY_DN4433_c0_g1|m.46158	302	764	K08286	protein-serine/threonine kinase	N/A	N/A	EC:2.7.11.-	N/A	N/A
TRINITY_DN4692_c0_g1|m.49429	120	120	K03868	RING-box protein 1	ko03420	Nucleotide excision repair	N/A	N/A	COG5194
TRINITY_DN4757_c0_g1|m.51580	105	4007	K15390
TRINITY_DN4817_c0_g1|m.52786	320	1897	K00688	starch phosphorylase	ko00500	Starch and sucrose metabolism	EC:2.4.1.1	0004645;0008184	COG0058
TRINITY_DN493_c0_g3|m.4779	1068	1060	K14536
TRINITY_DN4994_c0_g2|m.55606	604	2274	K04780	nonribosomal peptide synthetase DhbF	ko01053	Biosynthesis of siderophore group nonribosomal peptides	N/A	19184	COG1020
TRINITY_DN5118_c0_g2|m.57905	49	2156	K08853	AP2-associated kinase	N/A	N/A	EC:2.7.11.1	N/A	N/A
TRINITY_DN5185_c0_g1|m.58854	208	619	K03345	sentrin-specific protease 2 (axin associating molecule)	ko03013	RNA transport	EC:3.4.22.-	N/A	N/A
TRINITY_DN5314_c0_g1|m.61397	242	636	K09788	hypothetical protein	N/A	N/A	N/A	N/A	COG2828
TRINITY_DN5497_c1_g1|m.65408	162	888	K13171	serine/arginine repetitive matrix protein 1	ko03013	RNA transport	N/A	N/A	N/A
TRINITY_DN5550_c0_g2|m.66647	411	403	K01455	formamidase	ko00630	Glyoxylate and dicarboxylate metabolism	EC:3.5.1.49	4328	COG2421
TRINITY_DN5609_c0_g2|m.67946	266	732	K07532	Rho guanine nucleotide exchange factor 12	ko04270	Vascular smooth muscle contraction	N/A	5089	N/A
TRINITY_DN5774_c0_g1|m.71757	345	1985	K10352	myosin heavy chain	ko04530	Tight junction	N/A	N/A	N/A
TRINITY_DN5819_c1_g3|m.73157	115	228	K01238	myrosinase	N/A	N/A	N/A	N/A	N/A
TRINITY_DN5874_c0_g1|m.74391	192	494	K11427	histone-lysine N-methyltransferase, H3 lysine-79 specific	ko00310	Lysine degradation	EC:2.1.1.43	31151	N/A
TRINITY_DN5925_c0_g2|m.76075	404	596	K00854	xylulokinase	ko00040	Pentose and glucuronate interconversions	EC:2.7.1.17	4856	COG1070
TRINITY_DN5981_c0_g1|m.77606	719	865	K09248	proline utilization trans-activator	N/A	N/A	N/A	N/A	N/A
TRINITY_DN6019_c1_g1|m.79082	262	464	K01722	nitrile hydratase	N/A	N/A	N/A	N/A	N/A
TRINITY_DN6148_c0_g1|m.83651	845	1763	K01183	chitinase	ko00520	Amino sugar and nucleotide sugar metabolism	EC:3.2.1.14	4568	COG3325
TRINITY_DN6251_c0_g1|m.84813	323	1897	K00688	starch phosphorylase	ko00500	Starch and sucrose metabolism	EC:2.4.1.1	0004645;0008184	COG0058
TRINITY_DN6358_c0_g1|m.85908	1311	1304	K01530	phospholipid-translocating ATPase	N/A	N/A	EC:3.6.3.1	4012	N/A
TRINITY_DN6584_c0_g2|m.87824	367	366	K13421	uridine monophosphate synthetase	ko00240	Pyrimidine metabolism	EC:2.4.2.10;4.1.1.23	0004588;0004590	N/A
TRINITY_DN7417_c0_g1|m.92525	260	2187	K03626	nascent polypeptide-associated complex subunit alpha	N/A	N/A	N/A	N/A	COG1308
TRINITY_DN7541_c0_g1|m.93175	176	1431	K10900	werner syndrome ATP-dependent helicase	N/A	N/A	EC:3.6.1.-	N/A	N/A
TRINITY_DN8368_c0_g1|m.97901	349	349	K00613	glycine amidinotransferase	ko00260	Glycine, serine and threonine metabolism	EC:2.1.4.1	15068	N/A
TRINITY_DN8483_c0_g1|m.98806	798	800	K01883	cysteinyl-tRNA synthetase	ko00970	Aminoacyl-tRNA biosynthesis	EC:6.1.1.16	4817	COG0215
TRINITY_DN8617_c0_g1|m.99494	158	498	K01078	acid phosphatase	ko00627	Aminobenzoate degradation	EC:3.1.3.2	3993	N/A
TRINITY_DN87_c0_g1|m.865	206	371	K14838
TRINITY_DN9260_c0_g1|m.102988	445	445	K02358	elongation factor EF-Tu	ko04626	Plant-pathogen interaction	EC:3.6.5.3	3746	COG0050
TRINITY_DN991_c0_g1|m.9428	684	908	K01531	Mg2+-importing ATPase	N/A	N/A	EC:3.6.3.2	15444	COG0474
TRINITY_DN10142_c0_g1|m.107617	393	413	K15115
TRINITY_DN10264_c0_g1|m.108851	421	430	K01939	adenylosuccinate synthase	ko00230	Purine metabolism	EC:6.3.4.4	4019	COG0104
TRINITY_DN10401_c1_g1|m.109780	242	243	K13989	Derlin-2/3	ko04141	Protein processing in endoplasmic reticulum	N/A	N/A	N/A
TRINITY_DN10946_c0_g1|m.112191	499	522	K00528	ferredoxin--NADP+ reductase	N/A	N/A	EC:1.18.1.2	0004324;0015039	COG1018
TRINITY_DN11048_c0_g1|m.113250	431	430	K12196	vacuolar protein-sorting-associated protein 4	ko04144	Endocytosis	N/A	N/A	N/A
TRINITY_DN11159_c0_g1|m.114407	608	1757	K10392	kinesin family member 1/13/14	N/A	N/A	N/A	N/A	N/A
TRINITY_DN11415_c0_g1|m.116103	300	1298	K05674	ATP-binding cassette, subfamily C (CFTR/MRP), member 10	ko02010	ABC transporters	N/A	N/A	N/A
TRINITY_DN1196_c0_g1|m.11478	682	983	K14408	cleavage stimulation factor subunit 3	ko03015	mRNA surveillance pathway	N/A	N/A	N/A
TRINITY_DN1350_c0_g1|m.13719	263	523	K01467	beta-lactamase	ko00311	Penicillin and cephalosporin biosynthesis	EC:3.5.2.6	8800	COG1680;COG2367;COG2602
TRINITY_DN2015_c0_g1|m.19109	80	156	K02977	small subunit ribosomal protein S27Ae	ko03010	Ribosome	N/A	5843	COG1998
TRINITY_DN2143_c0_g2|m.20208	45	359	K15115
TRINITY_DN2444_c0_g1|m.22600	351	523	K08900	mitochondrial chaperone BCS1	N/A	N/A	N/A	N/A	N/A
TRINITY_DN252_c0_g1|m.2765	296	4045	K02331	DNA polymerase phi subunit	N/A	N/A	EC:2.7.7.7	N/A	N/A
TRINITY_DN25_c0_g1|m.197	296	295	K00100	1-deoxy-D-xylulose-5-phosphate reductoisomerase	ko00051	Fructose and mannose metabolism	N/A	N/A	COG0111;COG0677;COG0743;COG1063
TRINITY_DN3002_c0_g1|m.29114	163	562	K00517	beta-carotene 15,15'-monooxygenase	ko00363	Bisphenol degradation	N/A	N/A	COG2124
TRINITY_DN3536_c0_g1|m.34492	499	1976	K10866	DNA repair protein RAD50	ko03440	Homologous recombination	EC:3.6.-.-	N/A	N/A
TRINITY_DN3699_c0_g1|m.36540	264	545	K00108	choline dehydrogenase	ko00260	Glycine, serine and threonine metabolism	EC:1.1.99.1	8812	COG2303
TRINITY_DN3846_c1_g1|m.38122	139	590	K14640
TRINITY_DN3919_c0_g2|m.39559	39	306	K01259	proline iminopeptidase	ko00330	Arginine and proline metabolism	EC:3.4.11.5	16804	COG0596
TRINITY_DN4078_c0_g1|m.41250	131	544	K00517	beta-carotene 15,15'-monooxygenase	ko00363	Bisphenol degradation	N/A	N/A	COG2124
TRINITY_DN4144_c1_g2|m.42525	373	1367	K01178	glucoamylase	ko00500	Starch and sucrose metabolism	EC:3.2.1.3	4339	N/A
TRINITY_DN4441_c1_g1|m.46031	66	372	K01253	microsomal epoxide hydrolase	ko00980	Metabolism of xenobiotics by cytochrome P450	EC:3.3.2.9	4301	COG0596
TRINITY_DN4505_c0_g2|m.47710	729	2186	K14861
TRINITY_DN4568_c0_g2|m.48499	431	453	K00471	gamma-butyrobetaine dioxygenase	ko00310	Lysine degradation	EC:1.14.11.1	8336	N/A
TRINITY_DN4697_c0_g2|m.49035	992	1318	K10273	F-box and leucine-rich repeat protein 7	N/A	N/A	N/A	N/A	N/A
TRINITY_DN4763_c3_g1|m.51762	70	738	K06176	tRNA pseudouridine synthase D	N/A	N/A	EC:5.4.99.12	16439	COG0585
TRINITY_DN4823_c0_g2|m.53006	711	702	K15560
TRINITY_DN4944_c0_g2|m.54616	467	473	K02220	G2/mitotic-specific cyclin 1/2	ko04111	Cell cycle - yeast	N/A	N/A	N/A
TRINITY_DN5000_c2_g1|m.56260	1932	4920	K14572
TRINITY_DN5064_c0_g2|m.57014	837	871	K12659	N-acetyl-gamma-glutamyl-phosphate reductase / acetylglutamate kinase	ko00330	Arginine and proline metabolism	EC:1.2.1.38;2.7.2.8	0003942;0003991	COG0002;COG0548
TRINITY_DN5124_c0_g1|m.58198	53	879	K00681	gamma-glutamyltranspeptidase	ko00430	Taurine and hypotaurine metabolism	EC:2.3.2.2	3840	COG0405
TRINITY_DN5320_c0_g2|m.61660	209	225	K13458	disease resistance protein	ko04626	Plant-pathogen interaction	N/A	N/A	N/A
TRINITY_DN5448_c0_g1|m.63194	524	600	K03293	amino acid transporter, AAT family	N/A	N/A	N/A	N/A	COG0833;COG1113
TRINITY_DN5501_c0_g1|m.65603	243	443	K13355	nucleoside diphosphate-linked moiety X motif 19, mitochondrial	ko04146	Peroxisome	EC:3.6.1.-	N/A	N/A
TRINITY_DN5723_c0_g2|m.70474	317	2859	K05393	chloride channel, other eukaryote	N/A	N/A	N/A	N/A	N/A
TRINITY_DN5778_c0_g1|m.71946	344	937	K04567	lysyl-tRNA synthetase, class II	ko00970	Aminoacyl-tRNA biosynthesis	EC:6.1.1.6	4824	COG1190
TRINITY_DN5878_c5_g1|m.75155	335	1188	K14640
TRINITY_DN5932_c0_g2|m.76367	198	206	K07101	lipopolysaccharide export system permease protein	N/A	N/A	N/A	N/A	COG2236
TRINITY_DN5988_c0_g2|m.77695	128	475	K02429	MFS transporter, FHS family, L-fucose permease	N/A	N/A	N/A	N/A	COG0738
TRINITY_DN6112_c1_g1|m.82418	240	582	K08799	maternal embryonic leucine zipper kinase	N/A	N/A	EC:2.7.11.1	N/A	N/A
TRINITY_DN6160_c0_g1|m.83746	185	189	K00236	succinate dehydrogenase (ubiquinone) cytochrome b subunit	ko00020	Citrate cycle (TCA cycle)	EC:1.3.5.1	8177	COG2009
TRINITY_DN6263_c0_g1|m.84882	422	1447	K08735	DNA mismatch repair protein MSH2	ko03430	Mismatch repair	N/A	N/A	N/A
TRINITY_DN6372_c0_g1|m.85951	721	737	K08734	DNA mismatch repair protein MLH1	ko03430	Mismatch repair	N/A	N/A	N/A
TRINITY_DN6477_c0_g3|m.87104	216	216	K07936	GTP-binding nuclear protein Ran	ko03013	RNA transport	N/A	N/A	N/A
TRINITY_DN6751_c1_g1|m.88800	109	390	K01569	oxalate decarboxylase	ko00630	Glyoxylate and dicarboxylate metabolism	EC:4.1.1.2	46564	COG2140
TRINITY_DN6948_c0_g1|m.89468	65	406	K07552	MFS transporter, DHA1 family, bicyclomycin/chloramphenicolresistance protein	N/A	N/A	N/A	N/A	COG0477
TRINITY_DN7216_c1_g1|m.89983	1281	1281	K01469	5-oxoprolinase (ATP-hydrolysing)	ko00480	Glutathione metabolism	EC:3.5.2.9	17168	N/A
TRINITY_DN7319_c0_g1|m.91544	314	1562	K13291	terminal uridylyltransferase	N/A	N/A	EC:2.7.7.52	50265	N/A
TRINITY_DN7429_c0_g1|m.92639	313	1234	K08735	DNA mismatch repair protein MSH2	ko03430	Mismatch repair	N/A	N/A	N/A
TRINITY_DN7699_c1_g1|m.94387	171	176	K12883	nuclear cap-binding protein subunit 2	ko03013	RNA transport	N/A	N/A	N/A
TRINITY_DN8145_c0_g1|m.95349	142	147	K11877	proteasome assembly chaperone 3	N/A	N/A	N/A	N/A	N/A
TRINITY_DN8260_c0_g1|m.96610	596	816	K01210	glucan 1,3-beta-glucosidase	ko00500	Starch and sucrose metabolism	EC:3.2.1.58	4338	COG2730
TRINITY_DN8378_c0_g1|m.98052	411	432	K00837	diaminobutyrate-2-oxoglutarate transaminase	N/A	N/A	N/A	N/A	N/A
TRINITY_DN8499_c0_g1|m.98848	227	545	K00044	estradiol 17beta-dehydrogenase	ko00140	Steroid hormone biosynthesis	EC:1.1.1.62	4303	N/A
TRINITY_DN905_c0_g2|m.8426	479	479	K02144	V-type H+-transporting ATPase 54 kD subunit	ko00190	Oxidative phosphorylation	EC:3.6.3.14	0046933;0046961	N/A
TRINITY_DN9150_c0_g1|m.101220	161	421	K08177	MFS transporter, OFA family, oxalate/formate antiporter	N/A	N/A	N/A	N/A	COG0477
TRINITY_DN9271_c0_g1|m.103018	584	1850	K14309	nuclear pore complex protein Nup93	ko03013	RNA transport	N/A	N/A	N/A
TRINITY_DN939_c1_g1|m.8778	276	287	K12608	CCR4-NOT complex subunit CAF16	ko03018	RNA degradation	N/A	N/A	COG1131
TRINITY_DN952_c0_g2|m.8938	333	1026	K00555	tRNA (guanine-N2-)-methyltransferase	N/A	N/A	EC:2.1.1.32	4809	COG1867
TRINITY_DN10134_c0_g1|m.108301	2526	2534	K15419
TRINITY_DN1076_c0_g2|m.10314	90	439	K04377	Myc proto-oncogene protein	ko04010	MAPK signaling pathway	N/A	N/A	N/A
TRINITY_DN1093_c0_g2|m.9863	115	604	K09594	folliculin	ko05211	Renal cell carcinoma	N/A	N/A	N/A
TRINITY_DN11152_c0_g1|m.114311	245	959	K06942	ribosomal RNA large subunit methyltransferase N	N/A	N/A	N/A	N/A	COG0012
TRINITY_DN11264_c0_g1|m.115275	114	440	K11493	regulator of chromosome condensation	N/A	N/A	N/A	N/A	N/A
TRINITY_DN1265_c0_g1|m.12423	377	380	K14016	ubiquitin fusion degradation protein 1	ko04141	Protein processing in endoplasmic reticulum	N/A	N/A	N/A
TRINITY_DN1348_c0_g2|m.13754	304	364	K00133	aspartate-semialdehyde dehydrogenase	ko00260	Glycine, serine and threonine metabolism	EC:1.2.1.11	4073	COG0136
TRINITY_DN1559_c0_g1|m.15879	185	185	K10579	ubiquitin-conjugating enzyme E2 M	ko04120	Ubiquitin mediated proteolysis	EC:6.3.2.19	N/A	COG5078
TRINITY_DN200_c0_g2|m.1887	64	516	K15003
TRINITY_DN213_c0_g2|m.2039	72	240	K11275	histone H1/5	N/A	N/A	N/A	N/A	N/A
TRINITY_DN2352_c0_g2|m.21915	579	1121	K15223
TRINITY_DN243_c0_g1|m.2829	654	631	K12428	fatty acid CoA ligase FadD32	N/A	N/A	N/A	N/A	COG0318
TRINITY_DN2527_c0_g1|m.23944	1082	1588	K07566	putative translation factor	N/A	N/A	N/A	N/A	COG0009
TRINITY_DN2678_c0_g1|m.26136	110	151	K10573	ubiquitin-conjugating enzyme E2 A	ko04120	Ubiquitin mediated proteolysis	EC:6.3.2.19	N/A	COG5078
TRINITY_DN2749_c0_g1|m.26963	196	478	K00274	monoamine oxidase	ko00260	Glycine, serine and threonine metabolism	EC:1.4.3.4	4041	COG1231
TRINITY_DN3108_c0_g1|m.29909	898	897	K14808
TRINITY_DN3226_c0_g3|m.31127	517	510	K00108	choline dehydrogenase	ko00260	Glycine, serine and threonine metabolism	EC:1.1.99.1	8812	COG2303
TRINITY_DN3334_c1_g1|m.31807	206	199	K00680	phospholipid:diacylglycerol acyltransferase	ko00350	Tyrosine metabolism	N/A	N/A	N/A
TRINITY_DN3440_c0_g1|m.33483	557	554	K03321	sulfate permease, SulP family	N/A	N/A	N/A	N/A	COG0659
TRINITY_DN3529_c0_g1|m.34359	80	4008	K15394
TRINITY_DN3610_c0_g1|m.35233	630	953	K04802	proliferating cell nuclear antigen	ko03030	DNA replication	N/A	N/A	COG0592
TRINITY_DN3773_c0_g2|m.37669	172	2412	K15340
TRINITY_DN3915_c0_g1|m.39528	111	634	K01417	snapalysin	N/A	N/A	N/A	N/A	N/A
TRINITY_DN4141_c0_g2|m.42460	1402	1455	K08712	ATP-binding cassette, subfamily G (WHITE), member 2, SNQ2	ko02010	ABC transporters	N/A	N/A	N/A
TRINITY_DN4214_c0_g2|m.43630	229	533	K13109	IK cytokine	N/A	N/A	N/A	N/A	N/A
TRINITY_DN4439_c0_g2|m.46012	43	92	K01512	acylphosphatase	ko00620	Pyruvate metabolism	EC:3.6.1.7	3998	COG1254
TRINITY_DN4501_c0_g1|m.47537	57	258	K01061	carboxymethylenebutenolidase	ko00361	Chlorocyclohexane and chlorobenzene degradation	EC:3.1.1.45	8806	COG0412
TRINITY_DN4565_c0_g1|m.48142	174	948	K02519	translation initiation factor IF-2	N/A	N/A	N/A	3743	COG0532
TRINITY_DN4636_c0_g2|m.48991	503	502	K00948	ribose-phosphate pyrophosphokinase	ko00030	Pentose phosphate pathway	EC:2.7.6.1	4749	COG0462
TRINITY_DN4694_c1_g1|m.50524	367	487	K01175	micrococcal nuclease	N/A	N/A	N/A	N/A	N/A
TRINITY_DN4760_c0_g2|m.50963	411	603	K01112	2-deoxyglucose-6-phosphatase	ko00051	Fructose and mannose metabolism	N/A	N/A	COG0637;COG2045
TRINITY_DN4943_c0_g2|m.55121	550	680	K05034	solute carrier family 6 (neurotransmitter transporter, GABA) member1	N/A	N/A	N/A	N/A	N/A
TRINITY_DN4999_c0_g1|m.55691	135	522	K02920	large subunit ribosomal protein L36e	ko03010	Ribosome	N/A	5842	N/A
TRINITY_DN5122_c0_g1|m.57963	136	950	K10754	replication factor C subunit 1	ko03030	DNA replication	N/A	N/A	N/A
TRINITY_DN5381_c1_g1|m.62588	266	486	K07157	quercetin 2,3-dioxygenase	N/A	N/A	N/A	N/A	COG2802
TRINITY_DN5444_c1_g1|m.64425	876	879	K14293	importin subunit beta-1	ko03013	RNA transport	N/A	N/A	N/A
TRINITY_DN5552_c0_g2|m.66808	255	306	K08064	nuclear transcription factor Y, alpha	ko04612	Antigen processing and presentation	N/A	N/A	N/A
TRINITY_DN5661_c0_g1|m.68844	494	1076	K00492	nitric-oxide synthase, bacterial	ko00340	Histidine metabolism	N/A	N/A	COG0654
TRINITY_DN5721_c0_g1|m.70432	395	476	K07114	N-acetylmuramic acid 6-phosphate etherase	N/A	N/A	N/A	N/A	COG2304
TRINITY_DN5776_c1_g1|m.72230	547	671	K09241	transcriptional regulatory protein GAL4	N/A	N/A	N/A	N/A	N/A
TRINITY_DN5929_c0_g1|m.76060	203	1242	K14007	protein transport protein SEC24	ko04141	Protein processing in endoplasmic reticulum	N/A	N/A	N/A
TRINITY_DN5986_c0_g2|m.77679	59	670	K09228	KRAB domain-containing zinc finger protein	N/A	N/A	N/A	N/A	N/A
TRINITY_DN6110_c1_g1|m.82100	387	424	K07300	Ca2+:H+ antiporter	N/A	N/A	N/A	N/A	COG0387
TRINITY_DN6256_c0_g1|m.84631	766	766	K00549	5-methyltetrahydropteroyltriglutamate--homocysteinemethyltransferase	ko00270	Cysteine and methionine metabolism	EC:2.1.1.14	3871	COG0620
TRINITY_DN6366_c0_g1|m.86052	303	400	K15280
TRINITY_DN6472_c0_g1|m.86897	80	425	K06004	aspergillopepsin I	N/A	N/A	EC:3.4.23.18	N/A	N/A
TRINITY_DN6591_c0_g1|m.87938	346	347	K00787	farnesyl diphosphate synthase	ko00900	Terpenoid backbone biosynthesis	EC:2.5.1.1;2.5.1.10	0004161;0004337	N/A
TRINITY_DN7211_c0_g1|m.90116	497	584	K08139	MFS transporter, SP family, sugar:H+ symporter	ko04113	Meiosis - yeast	N/A	N/A	COG0477
TRINITY_DN7422_c0_g2|m.92591	335	585	K10407	kinesin light chain	N/A	N/A	N/A	N/A	N/A
TRINITY_DN7549_c0_g1|m.93160	120	305	K00389	putative membrane protein	N/A	N/A	N/A	N/A	COG2149
TRINITY_DN8142_c0_g1|m.95971	425	425	K01939	adenylosuccinate synthase	ko00230	Purine metabolism	EC:6.3.4.4	4019	COG0104
TRINITY_DN8255_c0_g1|m.97034	438	441	K15389
TRINITY_DN8373_c0_g1|m.97973	468	514	K03231	elongation factor EF-1 alpha subunit	ko03013	RNA transport	EC:3.6.5.3	3746	N/A
TRINITY_DN8491_c0_g1|m.98771	209	664	K05287	phosphatidylinositol glycan, class F	ko00563	Glycosylphosphatidylinositol(GPI)-anchor biosynthesis	EC:2.7.-.-	4307	N/A
TRINITY_DN880_c0_g1|m.7955	388	451	K01090	protein phosphatase	N/A	N/A	EC:3.1.3.16	4721	COG0631;COG0639
TRINITY_DN9267_c0_g1|m.103008	198	438	K06954	ribosome biogenesis GTPase	N/A	N/A	N/A	N/A	COG2907
TRINITY_DN9525_c0_g1|m.104736	124	280	K11228	mitogen-activated protein kinase kinase kinase	ko04011	MAPK signaling pathway - yeast	EC:2.7.11.-	N/A	COG0515
TRINITY_DN10149_c0_g1|m.107980	402	396	K00167	2-oxoisovalerate dehydrogenase E1 component, beta subunit	ko00280	Valine, leucine and isoleucine degradation	EC:1.2.4.4	3863	COG0022
TRINITY_DN1026_c0_g2|m.9820	481	484	K06874	Sep-tRNA:Cys-tRNA synthetase	N/A	N/A	N/A	N/A	COG1779
TRINITY_DN10410_c0_g1|m.109788	166	164	K03939	NADH dehydrogenase (ubiquinone) Fe-S protein 6	ko00190	Oxidative phosphorylation	EC:1.6.5.3;1.6.99.3	0008137;0003954	N/A
TRINITY_DN10565_c0_g1|m.110571	76	6269	K01932	protein neuralized	N/A	N/A	N/A	N/A	COG1020
TRINITY_DN107_c0_g2|m.1094	512	496	K03144	transcription initiation factor TFIIH subunit H4	ko03022	Basal transcription factors	N/A	16251	N/A
TRINITY_DN10951_c0_g1|m.112497	60	401	K14381	sequestosome 1	ko04380	Osteoclast differentiation	N/A	N/A	N/A
TRINITY_DN11595_c0_g1|m.116802	514	990	K06948	ribosomal RNA large subunit methyltransferase N	N/A	N/A	N/A	N/A	COG1161
TRINITY_DN1274_c0_g1|m.12506	256	301	K02304	precorrin-2 dehydrogenase / sirohydrochlorin ferrochelatase	ko00860	Porphyrin and chlorophyll metabolism	EC:1.3.1.76;4.99.1.4	0043115;0004325	COG1648
TRINITY_DN1570_c0_g1|m.15912	204	898	K04429	thousand and one amino acid protein kinase	ko04010	MAPK signaling pathway	EC:2.7.11.1	N/A	N/A
TRINITY_DN1815_c0_g1|m.17689	425	603	K01112	2-deoxyglucose-6-phosphatase	ko00051	Fructose and mannose metabolism	N/A	N/A	COG0637;COG2045
TRINITY_DN1910_c0_g1|m.18424	156	730	K15046
TRINITY_DN201_c0_g1|m.1914	77	353	K11778	cis-prenyltransferase, dehydrodolichyl diphosphate synthase	ko00900	Terpenoid backbone biosynthesis	EC:2.5.1.-	45547	COG0020
TRINITY_DN214_c0_g1|m.2118	124	610	K07182	CBS domain-containing protein	N/A	N/A	N/A	N/A	COG2905
TRINITY_DN2277_c1_g1|m.20546	72	145	K15275
TRINITY_DN2361_c0_g1|m.22056	258	258	K03521	electron transfer flavoprotein beta subunit	N/A	N/A	N/A	N/A	COG2086
TRINITY_DN2603_c0_g1|m.24999	548	566	K01288	carboxypeptidase D	N/A	N/A	EC:3.4.16.6	4185	COG2939
TRINITY_DN2686_c0_g1|m.26182	167	1461	K08878	breakpoint cluster region protein	ko05200	Pathways in cancer	EC:2.7.11.1	N/A	N/A
TRINITY_DN3236_c0_g1|m.31266	323	642	K13136	gem associated protein 8	ko03013	RNA transport	N/A	N/A	N/A
TRINITY_DN3449_c0_g1|m.33481	120	1690	K01183	chitinase	ko00520	Amino sugar and nucleotide sugar metabolism	EC:3.2.1.14	4568	COG3325
TRINITY_DN3540_c0_g1|m.34479	116	3846	K15394
TRINITY_DN3701_c0_g2|m.36745	490	494	K00641	homoserine O-acetyltransferase	ko00270	Cysteine and methionine metabolism	EC:2.3.1.31	4414	COG2021
TRINITY_DN3779_c0_g2|m.36681	1570	1569	K13830	pentafunctional AROM polypeptide	ko00400	Phenylalanine, tyrosine and tryptophan biosynthesis	EC:4.2.3.4;4.2.1.10;1.1.1.25;2.7.1.71;2.5.1.19	0003856;0003855;0004764;0004765;0003866	N/A
TRINITY_DN4223_c0_g1|m.43667	296	316	K00390	phosphoadenosine phosphosulfate reductase	ko00920	Sulfur metabolism	EC:1.8.4.8	4604	COG0175
TRINITY_DN46_c0_g1|m.454	124	346	K11402	something about silencing protein 4	N/A	N/A	N/A	N/A	N/A
TRINITY_DN4767_c0_g2|m.51778	254	214	K00571	site-specific DNA-methyltransferase (adenine-specific)	N/A	N/A	EC:2.1.1.72	9007	N/A
TRINITY_DN4826_c0_g2|m.53221	233	756	K01824	cholestenol delta-isomerase	ko00100	Steroid biosynthesis	EC:5.3.3.5	47750	N/A
TRINITY_DN5003_c0_g2|m.55867	383	1878	K10589	ubiquitin-protein ligase E3 C	ko04120	Ubiquitin mediated proteolysis	EC:6.3.2.19	N/A	N/A
TRINITY_DN5066_c0_g2|m.57255	60	1428	K00249	acyl-CoA dehydrogenase	ko00071	Fatty acid metabolism	EC:1.3.99.3	3995	COG1960
TRINITY_DN5129_c0_g1|m.58125	364	2150	K15503
TRINITY_DN544_c0_g1|m.5250	355	352	K06883	7-cyano-7-deazaguanine reductase	N/A	N/A	N/A	N/A	COG1100
TRINITY_DN5505_c0_g1|m.65646	150	195	K09117	hypothetical protein	N/A	N/A	N/A	N/A	COG1610
TRINITY_DN555_c1_g1|m.5367	98	570	K00545	catechol O-methyltransferase	ko00140	Steroid hormone biosynthesis	EC:2.1.1.6	16206	N/A
TRINITY_DN5617_c1_g1|m.68016	544	625	K15134
TRINITY_DN5782_c0_g2|m.71967	991	934	K11498	centromeric protein E	N/A	N/A	N/A	N/A	N/A
TRINITY_DN5829_c0_g1|m.73629	270	1657	K08017	advillin	N/A	N/A	N/A	N/A	N/A
TRINITY_DN5936_c0_g1|m.76461	389	517	K00495	alkanal monooxygenase (FMN-linked)	N/A	N/A	N/A	N/A	N/A
TRINITY_DN6026_c0_g1|m.79595	84	192	K07400	Fe/S biogenesis protein NfuA	N/A	N/A	N/A	N/A	COG0316;COG0694
TRINITY_DN6072_c0_g1|m.80715	551	1880	K03785	3-dehydroquinate dehydratase I	ko00400	Phenylalanine, tyrosine and tryptophan biosynthesis	EC:4.2.1.10	3855	COG0710
TRINITY_DN6378_c0_g1|m.85945	204	226	K02933	large subunit ribosomal protein L6	ko03010	Ribosome	N/A	9282	COG0097
TRINITY_DN6481_c0_g1|m.86989	327	608	K01183	chitinase	ko00520	Amino sugar and nucleotide sugar metabolism	EC:3.2.1.14	4568	COG3325
TRINITY_DN6602_c0_g1|m.88036	197	1406	K11837	ubiquitin carboxyl-terminal hydrolase 6/32	N/A	N/A	EC:3.1.2.15	4221	N/A
TRINITY_DN6762_c0_g1|m.88837	463	1076	K00492	nitric-oxide synthase, bacterial	ko00340	Histidine metabolism	N/A	N/A	COG0654
TRINITY_DN7327_c0_g1|m.91756	488	495	K08178	MFS transporter, SHS family, lactate transporter	N/A	N/A	N/A	N/A	COG0477
TRINITY_DN7561_c0_g1|m.93278	104	104	K04078	chaperonin GroES	N/A	N/A	N/A	N/A	COG0234
TRINITY_DN7706_c0_g1|m.94440	302	288	K11552	central kinetochore subunit Mal2/MCM21	N/A	N/A	N/A	N/A	N/A
TRINITY_DN8150_c0_g1|m.95405	426	431	K00480	salicylate hydroxylase	ko00621	Dioxin degradation	EC:1.14.13.1	18658	COG0654
TRINITY_DN8267_c0_g1|m.97291	121	308	K06657	G1/S-specific cyclin PLC2	ko04111	Cell cycle - yeast	N/A	N/A	N/A
TRINITY_DN8382_c0_g1|m.98090	220	219	K07976	Rab family, other	N/A	N/A	N/A	N/A	N/A
TRINITY_DN8503_c0_g1|m.98916	394	412	K14001	nucleotide exchange factor SIL1	ko04141	Protein processing in endoplasmic reticulum	N/A	N/A	N/A
TRINITY_DN8642_c0_g1|m.99417	313	354	K01567	N-sulfoglucosamine sulfohydrolase	N/A	N/A	N/A	N/A	N/A
TRINITY_DN8829_c0_g1|m.100178	164	360	K00002	alcohol dehydrogenase (NADP+)	ko00010	Glycolysis / Gluconeogenesis	EC:1.1.1.2	8106	COG0656
TRINITY_DN9074_c0_g1|m.100588	307	2052	K05546	alpha 1,3-glucosidase	ko00510	N-Glycan biosynthesis	EC:3.2.1.84	15926	N/A
TRINITY_DN9159_c0_g1|m.101872	89	1035	K09240	transcriptional regulatory protein CAT8	N/A	N/A	N/A	N/A	N/A
TRINITY_DN9406_c0_g1|m.104106	198	210	K00569	thiopurine S-methyltransferase	ko00983	Drug metabolism - other enzymes	EC:2.1.1.67	8119	COG0500
TRINITY_DN9536_c0_g1|m.104821	610	637	K01567	N-sulfoglucosamine sulfohydrolase	N/A	N/A	N/A	N/A	N/A
TRINITY_DN9932_c0_g1|m.106119	478	515	K09523	DnaJ homolog subfamily C member 3	ko04141	Protein processing in endoplasmic reticulum	N/A	N/A	N/A
TRINITY_DN10008_c0_g1|m.106811	254	1385	K14005	protein transport protein SEC31	ko04141	Protein processing in endoplasmic reticulum	N/A	N/A	N/A
TRINITY_DN10133_c0_g1|m.107878	295	435	K12804	proline-serine-threonine phosphatase interacting protein 1	ko04621	NOD-like receptor signaling pathway	N/A	N/A	N/A
TRINITY_DN10258_c0_g1|m.108777	72	1285	K09240	transcriptional regulatory protein CAT8	N/A	N/A	N/A	N/A	N/A
TRINITY_DN1076_c0_g1|m.10300	90	439	K04377	Myc proto-oncogene protein	ko04010	MAPK signaling pathway	N/A	N/A	N/A
TRINITY_DN1093_c0_g1|m.9851	115	604	K09594	folliculin	ko05211	Renal cell carcinoma	N/A	N/A	N/A
TRINITY_DN11041_c0_g7|m.113236	138	150	K02955	small subunit ribosomal protein S14e	ko03010	Ribosome	N/A	5843	COG0100
TRINITY_DN11151_c0_g1|m.114331	140	692	K01920	glutathione synthase	ko00480	Glutathione metabolism	EC:6.3.2.3	4363	COG0189
TRINITY_DN11263_c0_g1|m.115280	119	493	K02218	casein kinase 1	ko04340	Hedgehog signaling pathway	EC:2.7.11.1	4681	N/A
TRINITY_DN1263_c0_g1|m.12392	456	537	K13289	cathepsin A (carboxypeptidase C)	ko04142	Lysosome	EC:3.4.16.5	4185	COG2939
TRINITY_DN1348_c0_g1|m.13748	364	364	K00133	aspartate-semialdehyde dehydrogenase	ko00260	Glycine, serine and threonine metabolism	EC:1.2.1.11	4073	COG0136
TRINITY_DN1558_c2_g1|m.15877	52	1300	K05668	ATP-binding cassette, subfamily C (CFTR/MRP), member 5	ko02010	ABC transporters	N/A	N/A	N/A
TRINITY_DN200_c0_g1|m.1883	74	516	K15003
TRINITY_DN213_c0_g1|m.2037	72	240	K11275	histone H1/5	N/A	N/A	N/A	N/A	N/A
TRINITY_DN2352_c0_g1|m.21895	579	1121	K15223
TRINITY_DN2677_c0_g1|m.26095	430	451	K08282	non-specific serine/threonine protein kinase	N/A	N/A	EC:2.7.11.1	N/A	N/A
TRINITY_DN3107_c0_g1|m.29900	73	885	K11758	chromatin structure-remodeling complex subunit RSC3/30	N/A	N/A	N/A	N/A	N/A
TRINITY_DN3226_c0_g2|m.31119	517	510	K00108	choline dehydrogenase	ko00260	Glycine, serine and threonine metabolism	EC:1.1.99.1	8812	COG2303
TRINITY_DN343_c1_g1|m.3480	105	8515	K01932	protein neuralized	N/A	N/A	N/A	N/A	COG1020
TRINITY_DN3528_c1_g1|m.34031	334	342	K03841	fructose-1,6-bisphosphatase I	ko00010	Glycolysis / Gluconeogenesis	EC:3.1.3.11	42132	COG0158
TRINITY_DN3695_c2_g1|m.36551	262	628	K03305	proton-dependent oligopeptide transporter, POT family	N/A	N/A	N/A	N/A	COG3104
TRINITY_DN3773_c0_g1|m.37655	172	2412	K15340
TRINITY_DN3843_c0_g2|m.38611	117	119	K08987	putative membrane protein	N/A	N/A	N/A	N/A	COG3759
TRINITY_DN4141_c0_g1|m.42443	1402	1455	K08712	ATP-binding cassette, subfamily G (WHITE), member 2, SNQ2	ko02010	ABC transporters	N/A	N/A	N/A
TRINITY_DN4214_c0_g1|m.43607	229	533	K13109	IK cytokine	N/A	N/A	N/A	N/A	N/A
TRINITY_DN4283_c0_g1|m.44483	308	794	K12489	Arf-GAP with coiled-coil, ANK repeat and PH domain-containingprotein	ko04144	Endocytosis	N/A	N/A	N/A
TRINITY_DN4357_c1_g1|m.45569	859	878	K10747	DNA ligase 1	ko03030	DNA replication	EC:6.5.1.1	3910	COG1793
TRINITY_DN4439_c0_g1|m.46010	91	92	K01512	acylphosphatase	ko00620	Pyruvate metabolism	EC:3.6.1.7	3998	COG1254
TRINITY_DN4564_c0_g1|m.48407	282	526	K03686	molecular chaperone DnaJ	N/A	N/A	N/A	N/A	COG0484
TRINITY_DN4636_c0_g1|m.48974	503	502	K00948	ribose-phosphate pyrophosphokinase	ko00030	Pentose phosphate pathway	EC:2.7.6.1	4749	COG0462
TRINITY_DN4694_c0_g2|m.50507	336	367	K13343	peroxin-14	ko04146	Peroxisome	N/A	N/A	N/A
TRINITY_DN4760_c0_g1|m.50961	135	444	K01090	protein phosphatase	N/A	N/A	EC:3.1.3.16	4721	COG0631;COG0639
TRINITY_DN4943_c0_g1|m.55099	550	680	K05034	solute carrier family 6 (neurotransmitter transporter, GABA) member1	N/A	N/A	N/A	N/A	N/A
TRINITY_DN5257_c1_g1|m.60211	156	334	K03932	polyhydroxybutyrate depolymerase	N/A	N/A	N/A	N/A	COG3509
TRINITY_DN5381_c0_g2|m.62580	78	531	K12031	tripartite motif-containing protein 65	N/A	N/A	N/A	N/A	N/A
TRINITY_DN5444_c0_g1|m.64414	88	475	K09368	POU domain transcription factor, class 6	N/A	N/A	N/A	N/A	N/A
TRINITY_DN5499_c1_g1|m.65452	1286	1281	K11422	histone-lysine N-methyltransferase SETD1	ko00310	Lysine degradation	EC:2.1.1.43	18024	N/A
TRINITY_DN5552_c0_g1|m.66797	255	306	K08064	nuclear transcription factor Y, alpha	ko04612	Antigen processing and presentation	N/A	N/A	N/A
TRINITY_DN5612_c0_g1|m.67842	124	421	K01286	D-alanyl-D-alanine carboxypeptidase	N/A	N/A	EC:3.4.16.4	9002	N/A
TRINITY_DN5720_c0_g1|m.70332	99	430	K11426	SET and MYND domain-containing protein	N/A	N/A	N/A	N/A	N/A
TRINITY_DN5928_c0_g2|m.76201	615	629	K00108	choline dehydrogenase	ko00260	Glycine, serine and threonine metabolism	EC:1.1.99.1	8812	COG2303
TRINITY_DN5985_c0_g1|m.77816	357	656	K11497	centromere protein C	N/A	N/A	N/A	N/A	N/A
TRINITY_DN6020_c1_g2|m.79263	317	1974	K10352	myosin heavy chain	ko04530	Tight junction	N/A	N/A	N/A
TRINITY_DN6067_c1_g2|m.81097	209	386	K03646	colicin import membrane protein	N/A	N/A	N/A	N/A	COG3064
TRINITY_DN6110_c0_g2|m.82092	230	421	K07300	Ca2+:H+ antiporter	N/A	N/A	N/A	N/A	COG0387
TRINITY_DN6154_c0_g1|m.83647	64	603	K01112	2-deoxyglucose-6-phosphatase	ko00051	Fructose and mannose metabolism	N/A	N/A	COG0637;COG2045
TRINITY_DN6255_c0_g1|m.84926	324	324	K00616	transaldolase	ko00030	Pentose phosphate pathway	EC:2.2.1.2	4801	COG0176
TRINITY_DN6471_c0_g1|m.87001	1236	1212	K00698	chitin synthase	ko00520	Amino sugar and nucleotide sugar metabolism	EC:2.4.1.16	4100	COG1215
TRINITY_DN7210_c0_g1|m.90196	334	328	K00227	lathosterol oxidase	ko00100	Steroid biosynthesis	EC:1.14.21.6	50046	N/A
TRINITY_DN7311_c0_g1|m.91471	498	606	K01090	protein phosphatase	N/A	N/A	EC:3.1.3.16	4721	COG0631;COG0639
TRINITY_DN7422_c0_g1|m.92582	335	585	K10407	kinesin light chain	N/A	N/A	N/A	N/A	N/A
TRINITY_DN8141_c0_g1|m.95920	112	1211	K09466	zinc finger protein ADR1	N/A	N/A	N/A	N/A	N/A
TRINITY_DN8254_c0_g1|m.96970	646	642	K01423	putative membrane protein	ko00310	Lysine degradation	N/A	N/A	N/A
TRINITY_DN8372_c0_g1|m.97953	414	447	K12175	COP9 signalosome complex subunit 1	N/A	N/A	N/A	N/A	N/A
TRINITY_DN8490_c0_g1|m.98779	739	818	K10981	DNA polymerase IV	ko03450	Non-homologous end-joining	EC:2.7.7.7	3887	COG1796
TRINITY_DN8624_c0_g1|m.99565	593	555	K11109	protection of telomeres protein 1	N/A	N/A	N/A	N/A	N/A
TRINITY_DN8808_c0_g1|m.100125	131	153	K03786	3-dehydroquinate dehydratase II	ko00400	Phenylalanine, tyrosine and tryptophan biosynthesis	EC:4.2.1.10	3855	COG0757
TRINITY_DN9266_c0_g1|m.102962	258	309	K14773
TRINITY_DN9393_c0_g1|m.103898	181	181	K07943	ADP-ribosylation factor-like 2	N/A	N/A	N/A	N/A	N/A
TRINITY_DN9524_c0_g1|m.104748	459	459	K00763	nicotinate phosphoribosyltransferase	ko00760	Nicotinate and nicotinamide metabolism	EC:2.4.2.11	4516	COG1488
TRINITY_DN1015_c0_g2|m.9701	1958	1958	K06699	proteasome activator subunit 4	ko03050	Proteasome	N/A	8538	N/A
TRINITY_DN10281_c0_g1|m.108980	210	1001	K06709	jumonji domain-containing protein 2	N/A	N/A	EC:1.14.11.-	N/A	N/A
TRINITY_DN10420_c0_g1|m.109891	149	506	K14443	protein Tob/BTG	ko03018	RNA degradation	N/A	N/A	N/A
TRINITY_DN11066_c0_g1|m.113358	92	331	K00599	trans-aconitate 2-methyltransferase	ko00340	Histidine metabolism	N/A	N/A	COG0500
TRINITY_DN11174_c0_g1|m.114491	205	2510	K09188	myeloid/lymphoid or mixed-lineage leukemia protein 3	N/A	N/A	N/A	N/A	N/A
TRINITY_DN1128_c0_g1|m.11235	2514	2505	K12856	pre-mRNA-processing factor 8	ko03040	Spliceosome	N/A	N/A	N/A
TRINITY_DN11615_c0_g1|m.116866	186	199	K01238	myrosinase	N/A	N/A	N/A	N/A	N/A
TRINITY_DN1451_c1_g1|m.15092	70	65	K03009	DNA-directed RNA Polymerase II subunit K	ko00230	Purine metabolism	N/A	N/A	COG1996
TRINITY_DN2026_c0_g2|m.19421	1240	1528	K05665	ATP-binding cassette, subfamily C (CFTR/MRP), member 1	ko02010	ABC transporters	N/A	N/A	N/A
TRINITY_DN2157_c1_g1|m.20297	628	679	K00111	glycerol-3-phosphate dehydrogenase	ko00564	Glycerophospholipid metabolism	EC:1.1.5.3	4368	COG0578
TRINITY_DN2288_c0_g2|m.21239	423	443	K01238	myrosinase	N/A	N/A	N/A	N/A	N/A
TRINITY_DN3353_c0_g1|m.32444	483	568	K00671	glycylpeptide N-tetradecanoyltransferase	N/A	N/A	EC:2.3.1.97	4379	N/A
TRINITY_DN3456_c1_g1|m.33525	389	392	K07241	high-affinity nickel-transport protein	N/A	N/A	N/A	N/A	COG3376
TRINITY_DN3548_c0_g1|m.34300	517	512	K15627
TRINITY_DN3708_c0_g1|m.37027	628	634	K00679	phospholipid:diacylglycerol acyltransferase	ko00561	Glycerolipid metabolism	EC:2.3.1.158	46027	N/A
TRINITY_DN4228_c1_g2|m.43835	1537	1525	K08333	phosphoinositide-3-kinase, regulatory subunit 4, p150	ko04140	Regulation of autophagy	EC:2.7.11.1	N/A	N/A
TRINITY_DN4297_c0_g1|m.44568	427	483	K12735	peptidyl-prolyl cis-trans isomerase-like 4	N/A	N/A	EC:5.2.1.8	3755	N/A
TRINITY_DN4449_c1_g1|m.46698	131	2089	K05841	sterol 3beta-glucosyltransferase	N/A	N/A	EC:2.4.1.173	16906	N/A
TRINITY_DN4515_c0_g3|m.47677	522	684	K00108	choline dehydrogenase	ko00260	Glycine, serine and threonine metabolism	EC:1.1.99.1	8812	COG2303
TRINITY_DN4579_c0_g2|m.48554	481	469	K01626	3-deoxy-7-phosphoheptulonate synthase	ko00400	Phenylalanine, tyrosine and tryptophan biosynthesis	EC:2.5.1.54	3849	COG0722
TRINITY_DN4646_c0_g2|m.49901	193	930	K12495	IQ motif and SEC7 domain-containing protein	ko04144	Endocytosis	N/A	N/A	N/A
TRINITY_DN4708_c0_g1|m.50853	243	375	K08187	MFS transporter, MCP family, solute carrier family 16(monocarboxylic acid transporters), member 10	ko04974	Protein digestion and absorption	N/A	N/A	N/A
TRINITY_DN4772_c0_g1|m.51837	59	293	K09104	bHLH factor, other	N/A	N/A	N/A	N/A	N/A
TRINITY_DN4830_c0_g1|m.53322	545	570	K03033	26S proteasome regulatory subunit N3	ko03050	Proteasome	N/A	N/A	N/A
TRINITY_DN4952_c1_g1|m.54962	165	555	K01130	arylsulfatase	ko00140	Steroid hormone biosynthesis	EC:3.1.6.1	4065	COG3119
TRINITY_DN5072_c0_g1|m.57051	207	1202	K08252	receptor protein-tyrosine kinase	N/A	N/A	EC:2.7.10.1	4713	N/A
TRINITY_DN5133_c0_g2|m.58066	283	275	K10739	replication factor A2	ko03030	DNA replication	N/A	N/A	N/A
TRINITY_DN5396_c0_g1|m.63022	504	1528	K05667	ATP-binding cassette, subfamily C (CFTR/MRP), member 3	ko02010	ABC transporters	N/A	N/A	N/A
TRINITY_DN5454_c1_g1|m.64291	1036	1104	K02327	DNA polymerase delta subunit 1	ko00230	Purine metabolism	EC:2.7.7.7	3891	COG0417
TRINITY_DN5734_c0_g1|m.70816	531	671	K10685	ubiquitin-like 1-activating enzyme E1 B	ko04120	Ubiquitin mediated proteolysis	EC:6.3.2.19	N/A	N/A
TRINITY_DN5787_c0_g1|m.72127	419	1023	K00605	aminomethyltransferase	ko00260	Glycine, serine and threonine metabolism	EC:2.1.2.10	4047	COG0404
TRINITY_DN5884_c1_g1|m.74693	430	847	K02831	ser/thr/tyr protein kinase RAD53	ko04111	Cell cycle - yeast	EC:2.7.11.-	4712	COG0515
TRINITY_DN5993_c0_g2|m.77886	467	545	K00685	arginine-tRNA-protein transferase	N/A	N/A	EC:2.3.2.8	4057	COG2935
TRINITY_DN6030_c0_g1|m.79449	224	312	K15598
TRINITY_DN6077_c0_g2|m.81421	540	525	K00849	galactokinase	ko00052	Galactose metabolism	EC:2.7.1.6	4335	COG0153
TRINITY_DN6119_c0_g1|m.82481	69	184	K06867	autonomous glycyl radical cofactor	N/A	N/A	N/A	N/A	COG0666
TRINITY_DN6174_c0_g12|m.84081	885	885	K00688	starch phosphorylase	ko00500	Starch and sucrose metabolism	EC:2.4.1.1	0004645;0008184	COG0058
TRINITY_DN6497_c0_g1|m.86339	519	528	K08176	MFS transporter, PHS family, inorganic phosphate transporter	N/A	N/A	N/A	N/A	COG0477
TRINITY_DN6774_c0_g1|m.88899	636	626	K14809
TRINITY_DN7228_c0_g2|m.90559	702	902	K00936	arginine kinase	N/A	N/A	N/A	N/A	N/A
TRINITY_DN7446_c0_g1|m.92612	281	275	K06890	hemoglobin	N/A	N/A	N/A	N/A	COG0670
TRINITY_DN7723_c0_g1|m.94589	155	159	K02903	large subunit ribosomal protein L28e	ko03010	Ribosome	N/A	5842	N/A
TRINITY_DN8160_c0_g1|m.95857	449	451	K00620	glutamate N-acetyltransferase / amino-acid N-acetyltransferase	ko00330	Arginine and proline metabolism	EC:2.3.1.35;2.3.1.1	0004358;0004042	COG1364
TRINITY_DN8278_c0_g1|m.97151	318	823	K08286	protein-serine/threonine kinase	N/A	N/A	EC:2.7.11.-	N/A	N/A
TRINITY_DN8515_c0_g1|m.99011	314	314	K15296
TRINITY_DN9081_c0_g1|m.100730	992	967	K03316	monovalent cation:H+ antiporter, CPA1 family	N/A	N/A	N/A	15385	COG0025
TRINITY_DN9416_c0_g1|m.104140	292	700	K07976	Rab family, other	N/A	N/A	N/A	N/A	N/A
TRINITY_DN9548_c0_g1|m.104883	133	545	K11494	RCC1 and BTB domain-containing protein	N/A	N/A	N/A	N/A	N/A
TRINITY_DN9941_c0_g1|m.106062	735	757	K06927	queuosine biosynthesis protein QueC	N/A	N/A	N/A	N/A	COG2102
TRINITY_DN10005_c0_g1|m.106891	230	230	K03232	elongation factor EF-1 beta subunit	N/A	N/A	N/A	3746	COG2092
TRINITY_DN10128_c0_g1|m.107808	158	161	K06689	ubiquitin-conjugating enzyme E2 D/E	ko04120	Ubiquitin mediated proteolysis	EC:6.3.2.19	N/A	COG5078
TRINITY_DN10255_c0_g1|m.108705	48	691	K03726	helicase	N/A	N/A	EC:3.6.1.-	N/A	COG1204
TRINITY_DN10937_c0_g1|m.112070	617	613	K14767
TRINITY_DN11041_c0_g4|m.113227	138	150	K02955	small subunit ribosomal protein S14e	ko03010	Ribosome	N/A	5843	COG0100
TRINITY_DN1114_c0_g1|m.10818	126	812	K12617	DNA topoisomerase 2-associated protein PAT1	ko03018	RNA degradation	N/A	N/A	N/A
TRINITY_DN11261_c0_g1|m.115211	431	459	K01386	thermopsin	N/A	N/A	N/A	N/A	N/A
TRINITY_DN1156_c0_g1|m.11182	507	537	K08141	MFS transporter, SP family, general alpha glucoside:H+ symporter	N/A	N/A	N/A	N/A	COG0477
TRINITY_DN125_c0_g2|m.1233	269	1261	K01164	ribonuclease P	ko03013	RNA transport	EC:3.1.26.5	4526	N/A
TRINITY_DN1346_c0_g1|m.13268	98	370	K09191	general transcription factor IIIA	N/A	N/A	N/A	N/A	N/A
TRINITY_DN1427_c0_g1|m.14925	245	245	K02729	20S proteasome subunit alpha 5	ko03050	Proteasome	EC:3.4.25.1	N/A	COG0638
TRINITY_DN1669_c1_g1|m.16275	1352	1362	K14862
TRINITY_DN18_c0_g2|m.293	408	452	K08257	mannan endo-1,6-alpha-mannosidase	N/A	N/A	EC:3.2.1.101	8496	N/A
TRINITY_DN2008_c0_g1|m.19306	589	1388	K05658	ATP-binding cassette, subfamily B (MDR/TAP), member 1	ko02010	ABC transporters	N/A	N/A	N/A
TRINITY_DN2138_c0_g1|m.20418	280	1707	K03466	DNA segregation ATPase FtsK/SpoIIIE, S-DNA-T family	N/A	N/A	N/A	N/A	COG1674
TRINITY_DN2266_c0_g1|m.21000	461	534	K07824	benzoate 4-monooxygenase	ko00362	Benzoate degradation	EC:1.14.13.12	18664	N/A
TRINITY_DN2438_c0_g1|m.22932	1087	1083	K14326	regulator of nonsense transcripts 1	ko03013	RNA transport	EC:3.6.4.-	N/A	COG1112
TRINITY_DN2675_c0_g1|m.26085	117	368	K00604	methionyl-tRNA formyltransferase	ko00670	One carbon pool by folate	EC:2.1.2.9	4479	COG0223
TRINITY_DN3101_c0_g1|m.29852	332	420	K10536	agmatine deiminase	ko00330	Arginine and proline metabolism	EC:3.5.3.12	47632	COG2957
TRINITY_DN3226_c0_g1|m.31110	517	510	K00108	choline dehydrogenase	ko00260	Glycine, serine and threonine metabolism	EC:1.1.99.1	8812	COG2303
TRINITY_DN3438_c0_g1|m.33415	574	1543	K05666	ATP-binding cassette, subfamily C (CFTR/MRP), member 2	ko02010	ABC transporters	N/A	N/A	N/A
TRINITY_DN3527_c0_g2|m.34448	473	484	K01463	glutathionylspermidine amidase/synthetase	N/A	N/A	N/A	N/A	N/A
TRINITY_DN3609_c1_g1|m.35348	620	720	K11204	glutamate--cysteine ligase catalytic subunit	ko00480	Glutathione metabolism	EC:6.3.2.2	4357	N/A
TRINITY_DN3694_c0_g2|m.36565	164	785	K04445	mitogen-,stress activated protein kinases	ko04010	MAPK signaling pathway	EC:2.7.11.1	N/A	N/A
TRINITY_DN3841_c3_g1|m.38632	53	683	K01649	2-isopropylmalate synthase	ko00290	Valine, leucine and isoleucine biosynthesis	EC:2.3.3.13	3852	COG0119
TRINITY_DN4212_c0_g2|m.43568	275	653	K09265	MADS-box transcription factor, other eukaryote	N/A	N/A	N/A	N/A	N/A
TRINITY_DN4281_c0_g2|m.44316	543	551	K01175	micrococcal nuclease	N/A	N/A	N/A	N/A	N/A
TRINITY_DN449_c0_g1|m.4337	513	534	K01090	protein phosphatase	N/A	N/A	EC:3.1.3.16	4721	COG0631;COG0639
TRINITY_DN4635_c0_g1|m.49657	132	1238	K00776	NAD-diphthamide ADP-ribosyltransferase	N/A	N/A	EC:2.4.2.36	47286	N/A
TRINITY_DN4818_c0_g2|m.52819	300	474	K00565	mRNA (guanine-N7-)-methyltransferase	ko03015	mRNA surveillance pathway	EC:2.1.1.56	4482	N/A
TRINITY_DN4883_c0_g1|m.53809	366	372	K01238	myrosinase	N/A	N/A	N/A	N/A	N/A
TRINITY_DN4941_c0_g1|m.54839	457	516	K00517	beta-carotene 15,15'-monooxygenase	ko00363	Bisphenol degradation	N/A	N/A	COG2124
TRINITY_DN4996_c0_g2|m.54468	264	717	K15053
TRINITY_DN5187_c0_g1|m.59164	263	6784	K10382	dystonin	N/A	N/A	N/A	N/A	N/A
TRINITY_DN5256_c0_g1|m.60216	426	429	K03845	alpha-1,3-mannosyltransferase	ko00510	N-Glycan biosynthesis	EC:2.4.1.130	4584	N/A
TRINITY_DN5442_c0_g1|m.64244	574	702	K01206	alpha-L-fucosidase	ko00511	Other glycan degradation	EC:3.2.1.51	4560	COG3669
TRINITY_DN5550_c3_g1|m.66662	89	403	K01455	formamidase	ko00630	Glyoxylate and dicarboxylate metabolism	EC:3.5.1.49	4328	COG2421
TRINITY_DN5610_c0_g1|m.67877	464	600	K03293	amino acid transporter, AAT family	N/A	N/A	N/A	N/A	COG0833;COG1113
TRINITY_DN5718_c0_g1|m.70861	492	492	K00844	hexokinase	ko00010	Glycolysis / Gluconeogenesis	EC:2.7.1.1	4396	N/A
TRINITY_DN5775_c0_g1|m.71742	250	592	K10887	DNA cross-link repair 1C protein	ko03450	Non-homologous end-joining	EC:3.1.-.-	N/A	N/A
TRINITY_DN5876_c0_g1|m.74554	109	856	K15044
TRINITY_DN5983_c0_g1|m.77547	122	204	K02307	DASH complex subunit DAM1	ko04111	Cell cycle - yeast	N/A	N/A	N/A
TRINITY_DN601_c0_g1|m.5717	54	568	K00612	carbamoyltransferase	N/A	N/A	EC:2.1.3.-	N/A	COG2192
TRINITY_DN6067_c0_g1|m.81021	2266	2283	K11262	acetyl-CoA carboxylase / biotin carboxylase	ko00061	Fatty acid biosynthesis	EC:6.4.1.2;6.3.4.14	0003989;0004075	N/A
TRINITY_DN610_c0_g1|m.5797	166	4007	K15390
TRINITY_DN6151_c0_g1|m.83681	485	1257	K00777	NAD-diphthamide ADP-ribosyltransferase	N/A	N/A	N/A	N/A	N/A
TRINITY_DN6468_c0_g1|m.86900	524	551	K11979	E3 ubiquitin-protein ligase UBR7	N/A	N/A	N/A	N/A	N/A
TRINITY_DN6587_c0_g1|m.87215	544	542	K00140	methylmalonate-semialdehyde dehydrogenase	ko00280	Valine, leucine and isoleucine degradation	EC:1.2.1.27	4491	COG1012
TRINITY_DN7208_c0_g1|m.90257	67	373	K03686	molecular chaperone DnaJ	N/A	N/A	N/A	N/A	COG0484
TRINITY_DN730_c0_g1|m.6523	219	347	K00523	CDP-4-dehydro-6-deoxyglucose reductase	ko00520	Amino sugar and nucleotide sugar metabolism	EC:1.17.1.1	47099	COG0543
TRINITY_DN7681_c0_g1|m.94324	697	708	K03514	DNA polymerase sigma subunit	ko03018	RNA degradation	EC:2.7.7.7	19984	N/A
TRINITY_DN8487_c0_g1|m.98757	190	203	K00492	nitric-oxide synthase, bacterial	ko00340	Histidine metabolism	N/A	N/A	COG0654
TRINITY_DN903_c0_g1|m.8372	184	184	K11187	peroxiredoxin 5, atypical 2-Cys peroxiredoxin	ko04146	Peroxisome	EC:1.11.1.15	51920	N/A
TRINITY_DN9263_c0_g1|m.102947	201	458	K12603	CCR4-NOT transcription complex subunit 6	ko03018	RNA degradation	EC:3.1.-.-	N/A	N/A
TRINITY_DN10027_c0_g1|m.107031	644	710	K15507
TRINITY_DN10158_c0_g1|m.107853	203	203	K02734	20S proteasome subunit beta 4	ko03050	Proteasome	EC:3.4.25.1	N/A	COG0638
TRINITY_DN1041_c0_g1|m.9885	549	959	K09885	aquaporin rerated protein, other eukaryote	N/A	N/A	N/A	15250	N/A
TRINITY_DN11063_c0_g1|m.113363	599	610	K00681	gamma-glutamyltranspeptidase	ko00430	Taurine and hypotaurine metabolism	EC:2.3.2.2	3840	COG0405
TRINITY_DN11288_c0_g1|m.115437	309	335	K03011	DNA-directed RNA polymerase II subunit C	ko00230	Purine metabolism	N/A	N/A	COG0202
TRINITY_DN11430_c0_g1|m.116215	181	628	K08884	serine/threonine protein kinase, bacterial	N/A	N/A	EC:2.7.11.1	N/A	COG0515
TRINITY_DN11610_c0_g1|m.116842	84	3990	K15394
TRINITY_DN1362_c1_g1|m.13948	564	562	K08332	vacuolar protein 8	ko04140	Regulation of autophagy	N/A	N/A	N/A
TRINITY_DN1450_c0_g2|m.15019	247	252	K14568
TRINITY_DN1692_c0_g1|m.16447	544	577	K08197	MFS transporter, SIT family, siderophore-iron:H+ symporter	N/A	N/A	N/A	N/A	N/A
TRINITY_DN1820_c0_g1|m.17794	721	701	K02605	origin recognition complex subunit 3	ko04110	Cell cycle	N/A	N/A	N/A
TRINITY_DN1916_c0_g2|m.18509	262	2056	K09291	nucleoprotein TPR	ko03013	RNA transport	N/A	N/A	N/A
TRINITY_DN2366_c0_g1|m.22047	389	588	K14963
TRINITY_DN2539_c0_g1|m.24040	289	919	K12584	scavenger mRNA-decapping enzyme DcpS	ko03018	RNA degradation	EC:3.-.-.-	N/A	N/A
TRINITY_DN2775_c0_g1|m.27341	399	412	K00894	ethanolamine kinase	ko00564	Glycerophospholipid metabolism	EC:2.7.1.82	4305	COG0510
TRINITY_DN2903_c0_g1|m.28472	366	366	K01599	uroporphyrinogen decarboxylase	ko00860	Porphyrin and chlorophyll metabolism	EC:4.1.1.37	4853	COG0407
TRINITY_DN3132_c1_g1|m.29994	124	2534	K15419
TRINITY_DN3243_c0_g2|m.31423	244	311	K00224	delta24(24(1))-sterol reductase	ko00351	DDT degradation	N/A	N/A	COG1028
TRINITY_DN3455_c0_g2|m.33306	337	628	K01739	cystathionine gamma-synthase	ko00270	Cysteine and methionine metabolism	EC:2.5.1.48	3962	COG0626
TRINITY_DN3546_c0_g1|m.34620	496	518	K07562	nonsense-mediated mRNA decay protein 3	ko03013	RNA transport	N/A	N/A	COG1499
TRINITY_DN3623_c2_g1|m.35516	70	4763	K01932	protein neuralized	N/A	N/A	N/A	N/A	COG1020
TRINITY_DN3782_c1_g1|m.37829	947	1793	K10884	ATP-dependent DNA helicase 2 subunit 1	ko03450	Non-homologous end-joining	N/A	N/A	N/A
TRINITY_DN4228_c0_g2|m.43819	199	588	K03293	amino acid transporter, AAT family	N/A	N/A	N/A	N/A	COG0833;COG1113
TRINITY_DN4515_c0_g1|m.47668	219	622	K00108	choline dehydrogenase	ko00260	Glycine, serine and threonine metabolism	EC:1.1.99.1	8812	COG2303
TRINITY_DN4578_c2_g1|m.48802	201	714	K08157	MFS transporter, DHA1 family, multidrug resistance protein	N/A	N/A	N/A	N/A	COG0477
TRINITY_DN4706_c0_g2|m.50924	223	269	K00939	adenylate kinase	ko00230	Purine metabolism	EC:2.7.4.3	4017	COG0563
TRINITY_DN4771_c0_g1|m.51768	357	367	K15289
TRINITY_DN4897_c0_g2|m.52285	380	380	K09584	protein disulfide-isomerase A6	ko04141	Protein processing in endoplasmic reticulum	EC:5.3.4.1	3756	COG0526
TRINITY_DN4951_c0_g2|m.54993	104	375	K11244	cell wall integrity and stress response component	ko04011	MAPK signaling pathway - yeast	N/A	N/A	N/A
TRINITY_DN5009_c0_g2|m.55937	114	328	K05528	alpha 1,6-mannosyltransferase	ko00513	High-mannose type N-glycan biosynthesis	EC:2.4.1.232	9	COG3774
TRINITY_DN5070_c1_g1|m.57114	546	647	K15378
TRINITY_DN5199_c1_g1|m.57623	300	299	K01561	haloacetate dehalogenase	ko00361	Chlorocyclohexane and chlorobenzene degradation	EC:3.8.1.3	18785	N/A
TRINITY_DN5268_c0_g3|m.59944	74	364	K02835	peptide chain release factor RF-1	N/A	N/A	N/A	3747	COG0216
TRINITY_DN5331_c0_g1|m.60971	338	340	K03097	casein kinase 2, alpha polypeptide	ko04310	Wnt signaling pathway	EC:2.7.11.1	N/A	N/A
TRINITY_DN5395_c1_g2|m.63126	232	1207	K11274	chromosome transmission fidelity protein 4	N/A	N/A	N/A	N/A	N/A
TRINITY_DN5453_c0_g2|m.64454	262	471	K01875	seryl-tRNA synthetase	ko00970	Aminoacyl-tRNA biosynthesis	EC:6.1.1.11	4828	COG0172
TRINITY_DN5620_c0_g2|m.68136	499	979	K15443
TRINITY_DN5733_c0_g1|m.70795	230	319	K08266	G protein beta subunit-like	ko04150	mTOR signaling pathway	N/A	N/A	N/A
TRINITY_DN5786_c1_g1|m.72322	217	222	K00799	glutathione S-transferase	ko00480	Glutathione metabolism	EC:2.5.1.18	4364	COG0625
TRINITY_DN5832_c0_g1|m.73455	93	264	K14404	cleavage and polyadenylation specificity factor subunit 4	ko03015	mRNA surveillance pathway	N/A	N/A	N/A
TRINITY_DN5883_c1_g1|m.74676	327	325	K00765	ATP phosphoribosyltransferase	ko00340	Histidine metabolism	EC:2.4.2.17	3879	COG0040
TRINITY_DN5992_c0_g2|m.78153	78	745	K01868	threonyl-tRNA synthetase	ko00970	Aminoacyl-tRNA biosynthesis	EC:6.1.1.3	4829	COG0441
TRINITY_DN6076_c0_g1|m.80823	445	439	K10585	ubiquitin-conjugating enzyme E2 Z	ko04120	Ubiquitin mediated proteolysis	EC:6.3.2.19	N/A	N/A
TRINITY_DN6174_c0_g10|m.84055	885	885	K00688	starch phosphorylase	ko00500	Starch and sucrose metabolism	EC:2.4.1.1	0004645;0008184	COG0058
TRINITY_DN6278_c0_g1|m.84996	491	1658	K14327	regulator of nonsense transcripts 2	ko03013	RNA transport	N/A	N/A	N/A
TRINITY_DN6386_c0_g1|m.86106	388	833	K12489	Arf-GAP with coiled-coil, ANK repeat and PH domain-containingprotein	ko04144	Endocytosis	N/A	N/A	N/A
TRINITY_DN660_c0_g1|m.5741	429	412	K14375	dTDP-L-oleandrosyltransferase	ko00522	Biosynthesis of 12-, 14- and 16-membered macrolides	EC:2.4.1.-	N/A	N/A
TRINITY_DN7227_c0_g1|m.90352	191	509	K14079
TRINITY_DN7334_c0_g1|m.91738	610	600	K11237	bud emergence protein 1	ko04011	MAPK signaling pathway - yeast	N/A	N/A	N/A
TRINITY_DN7444_c0_g1|m.92445	261	275	K06221	2,5-diketo-D-gluconate reductase A	N/A	N/A	EC:1.1.1.274	50580	COG0656
TRINITY_DN756_c0_g1|m.6722	166	247	K11996	adenylyltransferase and sulfurtransferase	ko04122	Sulfur relay system	N/A	N/A	COG0476
TRINITY_DN7721_c0_g1|m.94503	209	251	K13348	protein Mpv17	ko04146	Peroxisome	N/A	N/A	N/A
TRINITY_DN7959_c0_g1|m.94987	68	744	K07407	alpha-galactosidase	ko00052	Galactose metabolism	EC:3.2.1.22	4557	COG3345
TRINITY_DN8275_c0_g1|m.97124	622	745	K14708
TRINITY_DN8390_c0_g1|m.98159	200	259	K12849	pre-mRNA-splicing factor 38A	ko03040	Spliceosome	N/A	N/A	N/A
TRINITY_DN8512_c0_g1|m.98975	374	386	K01785	aldose 1-epimerase	ko00010	Glycolysis / Gluconeogenesis	EC:5.1.3.3	4034	COG2017
TRINITY_DN928_c0_g1|m.8637	1505	2035	K10706	senataxin	N/A	N/A	EC:3.6.1.-	N/A	N/A
TRINITY_DN9545_c0_g1|m.104833	92	108	K03946	NADH dehydrogenase (ubiquinone) 1 alpha subcomplex 2	ko00190	Oxidative phosphorylation	EC:1.6.5.3;1.6.99.3	0008137;0003954	N/A
TRINITY_DN100_c0_g1|m.1004	132	886	K01115	phospholipase D	ko00564	Glycerophospholipid metabolism	EC:3.1.4.4	4630	N/A
TRINITY_DN10375_c0_g1|m.109581	167	179	K03540	ribonuclease P subunit RPR2	ko03013	RNA transport	EC:3.1.26.5	4526	COG2023
TRINITY_DN11123_c0_g1|m.114108	88	198	K03113	translation initiation factor eIF-1	ko03013	RNA transport	N/A	3743	COG0023
TRINITY_DN1407_c0_g1|m.14809	408	871	K00777	NAD-diphthamide ADP-ribosyltransferase	N/A	N/A	N/A	N/A	N/A
TRINITY_DN1766_c0_g1|m.17273	176	311	K15078
TRINITY_DN1883_c0_g2|m.17874	86	149	K10580	ubiquitin-conjugating enzyme E2 N	ko04120	Ubiquitin mediated proteolysis	EC:6.3.2.19	N/A	COG5078
TRINITY_DN2422_c0_g1|m.22728	136	669	K10660	E3 ubiquitin-protein ligase MARCH5	N/A	N/A	EC:6.3.2.19	N/A	N/A
TRINITY_DN2510_c0_g1|m.23605	114	3937	K15384
TRINITY_DN2578_c0_g1|m.24587	351	346	K00344	NADPH2:quinone reductase	N/A	N/A	EC:1.6.5.5	3960	COG0604
TRINITY_DN265_c0_g1|m.2914	271	262	K01253	microsomal epoxide hydrolase	ko00980	Metabolism of xenobiotics by cytochrome P450	EC:3.3.2.9	4301	COG0596
TRINITY_DN2729_c0_g1|m.27034	269	444	K11090	lupus La protein	ko05322	Systemic lupus erythematosus	N/A	N/A	N/A
TRINITY_DN3201_c0_g1|m.30785	902	969	K00551	phosphatidylethanolamine N-methyltransferase	ko00564	Glycerophospholipid metabolism	EC:2.1.1.17	4608	N/A
TRINITY_DN3318_c0_g1|m.32051	258	852	K14430	phosphate transporter	N/A	N/A	N/A	N/A	COG0471;COG5408
TRINITY_DN3410_c0_g1|m.33167	281	1929	K03006	DNA-directed RNA polymerase II subunit A	ko00230	Purine metabolism	EC:2.7.7.6	3901	COG0086
TRINITY_DN3509_c0_g2|m.34127	99	722	K01613	phosphatidylserine decarboxylase	ko00564	Glycerophospholipid metabolism	EC:4.1.1.65	4609	COG0688
TRINITY_DN3592_c0_g1|m.35014	78	573	K08141	MFS transporter, SP family, general alpha glucoside:H+ symporter	N/A	N/A	N/A	N/A	COG0477
TRINITY_DN3678_c0_g1|m.36346	820	811	K08825	dual-specificity tyrosine-(Y)-phosphorylation regulated kinase	N/A	N/A	EC:2.7.12.1	N/A	N/A
TRINITY_DN3829_c0_g1|m.38497	262	600	K08866	serine/threonine-protein kinase TTK/MPS1	ko04110	Cell cycle	EC:2.7.12.1	4712	COG0515
TRINITY_DN3896_c2_g1|m.39221	238	575	K02604	origin recognition complex subunit 2	ko04110	Cell cycle	N/A	N/A	N/A
TRINITY_DN396_c1_g1|m.3845	425	424	K14455	aspartate aminotransferase, mitchondrial	ko00250	Alanine, aspartate and glutamate metabolism	EC:2.6.1.1	4069	N/A
TRINITY_DN4126_c1_g1|m.42277	505	1906	K10352	myosin heavy chain	ko04530	Tight junction	N/A	N/A	N/A
TRINITY_DN4197_c0_g1|m.43120	172	358	K00616	transaldolase	ko00030	Pentose phosphate pathway	EC:2.2.1.2	4801	COG0176
TRINITY_DN4267_c4_g1|m.44040	96	861	K08740	DNA mismatch repair protein MSH4	N/A	N/A	N/A	N/A	N/A
TRINITY_DN4340_c0_g1|m.45202	415	411	K00791	tRNA dimethylallyltransferase	ko00908	Zeatin biosynthesis	EC:2.5.1.75	4811	COG0324
TRINITY_DN4415_c0_g2|m.46234	99	241	K07160	quercetin 2,3-dioxygenase	N/A	N/A	N/A	N/A	COG1540
TRINITY_DN4547_c0_g1|m.48306	527	505	K00517	beta-carotene 15,15'-monooxygenase	ko00363	Bisphenol degradation	N/A	N/A	COG2124
TRINITY_DN4619_c0_g1|m.49380	515	697	K09241	transcriptional regulatory protein GAL4	N/A	N/A	N/A	N/A	N/A
TRINITY_DN4745_c0_g2|m.50823	274	919	K12584	scavenger mRNA-decapping enzyme DcpS	ko03018	RNA degradation	EC:3.-.-.-	N/A	N/A
TRINITY_DN486_c0_g1|m.4631	278	1974	K10352	myosin heavy chain	ko04530	Tight junction	N/A	N/A	N/A
TRINITY_DN5047_c0_g2|m.56328	157	543	K00517	beta-carotene 15,15'-monooxygenase	ko00363	Bisphenol degradation	N/A	N/A	COG2124
TRINITY_DN5302_c0_g2|m.61169	277	638	K03307	solute:Na+ symporter, SSS family	N/A	N/A	N/A	N/A	COG0591;COG4146
TRINITY_DN5367_c1_g2|m.62241	87	422	K00480	salicylate hydroxylase	ko00621	Dioxin degradation	EC:1.14.13.1	18658	COG0654
TRINITY_DN55_c1_g1|m.553	567	724	K15378
TRINITY_DN5706_c2_g1|m.70548	331	329	K01899	succinyl-CoA synthetase alpha subunit	ko00020	Citrate cycle (TCA cycle)	EC:6.2.1.4;6.2.1.5	0004776;0004775	N/A
TRINITY_DN5810_c2_g1|m.73384	71	288	K11516	zinc finger protein 42	N/A	N/A	N/A	N/A	N/A
TRINITY_DN5863_c0_g1|m.74401	291	363	K12606	CCR4-NOT transcription complex subunit 9	ko03018	RNA degradation	N/A	N/A	N/A
TRINITY_DN6012_c0_g2|m.78791	940	1019	K01262	Xaa-Pro aminopeptidase	N/A	N/A	EC:3.4.11.9	4177	COG0006
TRINITY_DN622_c0_g1|m.5817	399	560	K03457	nucleobase:cation symporter-1, NCS1 family	N/A	N/A	N/A	N/A	COG1457;COG1953
TRINITY_DN633_c0_g1|m.5857	280	329	K13106	pre-mRNA-splicing factor CWC26	N/A	N/A	N/A	N/A	N/A
TRINITY_DN6443_c0_g1|m.86276	329	315	K14785
TRINITY_DN6563_c0_g1|m.87645	92	1393	K04792	mycobactin peptide synthetase MbtF	ko01053	Biosynthesis of siderophore group nonribosomal peptides	N/A	N/A	COG1020
TRINITY_DN7170_c0_g1|m.89900	58	520	K09209	krueppel-like factor 10/11	N/A	N/A	N/A	N/A	N/A
TRINITY_DN7289_c1_g1|m.91060	182	287	K09872	aquaporin PIP	N/A	N/A	N/A	15250	N/A
TRINITY_DN7397_c0_g1|m.92287	890	885	K08956	AFG3 family protein	N/A	N/A	EC:3.4.24.-	N/A	COG0465
TRINITY_DN8114_c0_g1|m.95722	1184	1164	K01958	pyruvate carboxylase	ko00020	Citrate cycle (TCA cycle)	EC:6.4.1.1	4736	COG1038
TRINITY_DN8348_c0_g1|m.97541	150	341	K08235	xyloglucan:xyloglucosyl transferase	N/A	N/A	EC:2.4.1.207	16762	N/A
TRINITY_DN8461_c0_g1|m.98633	475	496	K00869	mevalonate kinase	ko00900	Terpenoid backbone biosynthesis	EC:2.7.1.36	4496	COG1577
TRINITY_DN9132_c0_g1|m.101172	2113	2113	K00264	glutamate synthase (NADPH/NADH)	ko00250	Alanine, aspartate and glutamate metabolism	EC:1.4.1.13;1.4.1.14	0004355;0016040	COG0067;COG0069;COG0070;COG0493
TRINITY_DN9363_c1_g1|m.103815	511	465	K10976	ERO1-like protein beta	ko04141	Protein processing in endoplasmic reticulum	EC:1.8.4.-	N/A	N/A
TRINITY_DN963_c1_g1|m.9142	124	975	K11660	metastasis-associated protein MTA	N/A	N/A	N/A	N/A	N/A
TRINITY_DN9877_c0_g1|m.105684	67	807	K01279	tripeptidyl-peptidase I	ko04142	Lysosome	EC:3.4.14.9	19131	N/A
TRINITY_DN10104_c0_g1|m.107641	97	137	K03955	NADH dehydrogenase (ubiquinone) 1 alpha/beta subcomplex 1	ko00190	Oxidative phosphorylation	EC:1.6.5.3;1.6.99.3	0008137;0003954	N/A
TRINITY_DN10380_c0_g1|m.109713	546	587	K04077	chaperonin GroEL	ko03018	RNA degradation	N/A	N/A	COG0459
TRINITY_DN1091_c0_g1|m.9603	115	1255	K15361
TRINITY_DN11024_c0_g1|m.113000	178	308	K08860	eukaryotic translation initiation factor 2-alpha kinase	ko04141	Protein processing in endoplasmic reticulum	EC:2.7.11.1	N/A	N/A
TRINITY_DN1112_c0_g1|m.10655	152	3893	K09184	GATA-binding protein, other eukaryote	N/A	N/A	N/A	N/A	N/A
TRINITY_DN1250_c0_g1|m.11699	234	268	K06685	maintenance of ploidy protein MOB1 (MPS1 binder 1)	ko04111	Cell cycle - yeast	N/A	N/A	N/A
TRINITY_DN1333_c0_g1|m.13559	268	315	K01771	1-phosphatidylinositol phosphodiesterase	ko00562	Inositol phosphate metabolism	EC:4.6.1.13	4436	N/A
TRINITY_DN1409_c0_g2|m.14544	238	764	K14820
TRINITY_DN1536_c0_g1|m.15709	122	493	K01957	glutamyl-tRNA (Gln) amidotransferase	N/A	N/A	EC:6.3.5.-	17068	N/A
TRINITY_DN2120_c0_g2|m.20094	88	374	K09191	general transcription factor IIIA	N/A	N/A	N/A	N/A	N/A
TRINITY_DN2243_c0_g2|m.20984	57	104	K11022	structural toxin protein (hemagglutinin/hemolysin) RtxA	N/A	N/A	N/A	N/A	N/A
TRINITY_DN2335_c0_g2|m.21296	984	983	K12585	exosome complex exonuclease DIS3/RRP44	ko03018	RNA degradation	EC:3.1.13.-	N/A	COG0557
TRINITY_DN2513_c0_g1|m.23705	625	698	K05663	mitochondrial ABC transporter ATM	ko02010	ABC transporters	N/A	N/A	N/A
TRINITY_DN2662_c0_g2|m.25932	290	672	K00505	tyrosinase	ko00350	Tyrosine metabolism	EC:1.14.18.1	4503	N/A
TRINITY_DN2732_c0_g1|m.26961	117	234	K09252	feruloyl esterase	N/A	N/A	EC:3.1.1.73	30600	N/A
TRINITY_DN285_c1_g1|m.3000	75	791	K02355	elongation factor EF-G	N/A	N/A	EC:3.6.5.3	3746	COG0480
TRINITY_DN3203_c0_g2|m.30955	1223	1264	K05674	ATP-binding cassette, subfamily C (CFTR/MRP), member 10	ko02010	ABC transporters	N/A	N/A	N/A
TRINITY_DN3320_c0_g1|m.32103	543	776	K01727	hyaluronate lyase	N/A	N/A	EC:4.2.2.1	30340	N/A
TRINITY_DN3413_c0_g2|m.33127	482	571	K00100	1-deoxy-D-xylulose-5-phosphate reductoisomerase	ko00051	Fructose and mannose metabolism	N/A	N/A	COG0111;COG0677;COG0743;COG1063
TRINITY_DN3596_c0_g1|m.35124	62	237	K11562	kinetochore protein NNF1	N/A	N/A	N/A	N/A	N/A
TRINITY_DN3973_c1_g1|m.40200	214	313	K08230	MFS transporter, LAT3 family, solute carrier family 43, member 3	N/A	N/A	N/A	N/A	N/A
TRINITY_DN419_c0_g2|m.4125	322	350	K00273	D-amino-acid oxidase	ko00260	Glycine, serine and threonine metabolism	EC:1.4.3.3	3884	N/A
TRINITY_DN4418_c1_g1|m.46282	91	697	K13726	metallopeptidase MepB	N/A	N/A	EC:3.4.24.-	N/A	N/A
TRINITY_DN4491_c1_g1|m.47273	418	438	K00232	acyl-CoA oxidase	ko00071	Fatty acid metabolism	EC:1.3.3.6	3997	N/A
TRINITY_DN4622_c0_g1|m.49468	456	495	K15731
TRINITY_DN4748_c0_g1|m.51021	57	203	K07976	Rab family, other	N/A	N/A	N/A	N/A	N/A
TRINITY_DN4871_c0_g2|m.53585	699	695	K01907	acetoacetyl-CoA synthetase	ko00650	Butanoate metabolism	EC:6.2.1.16	30729	COG0365
TRINITY_DN4987_c0_g2|m.55489	455	1107	K13171	serine/arginine repetitive matrix protein 1	ko03013	RNA transport	N/A	N/A	N/A
TRINITY_DN504_c0_g2|m.5049	154	571	K01634	sphinganine-1-phosphate aldolase	ko00600	Sphingolipid metabolism	EC:4.1.2.27	8117	COG0076
TRINITY_DN5177_c1_g1|m.58788	316	337	K03030	26S proteasome regulatory subunit N11	ko03050	Proteasome	N/A	N/A	N/A
TRINITY_DN5304_c0_g3|m.61264	399	564	K12837	splicing factor U2AF 65 kDa subunit	ko03040	Spliceosome	N/A	N/A	N/A
TRINITY_DN5369_c2_g1|m.62307	124	398	K10878	meiotic recombination protein SPO11	ko04113	Meiosis - yeast	N/A	N/A	N/A
TRINITY_DN5490_c0_g1|m.65154	156	496	K08884	serine/threonine protein kinase, bacterial	N/A	N/A	EC:2.7.11.1	N/A	COG0515
TRINITY_DN5544_c1_g1|m.65595	197	1203	K11699	RNA-dependent RNA polymerase 1	N/A	N/A	EC:2.7.7.48	N/A	N/A
TRINITY_DN5600_c4_g1|m.67531	73	270	K06630	tyrosine 3-monooxygenase/tryptophan 5-monooxygenase activationprotein	ko04110	Cell cycle	N/A	N/A	N/A
TRINITY_DN5651_c1_g1|m.68704	191	409	K01206	alpha-L-fucosidase	ko00511	Other glycan degradation	EC:3.2.1.51	4560	COG3669
TRINITY_DN5710_c0_g1|m.70375	369	928	K01647	citrate synthase	ko00020	Citrate cycle (TCA cycle)	EC:2.3.3.1	4108	COG0372
TRINITY_DN5811_c2_g1|m.73269	136	516	K00515	beta-carotene 15,15'-monooxygenase	ko00830	Retinol metabolism	EC:1.14.99.36	3834	N/A
TRINITY_DN5919_c0_g1|m.75737	102	1630	K06230	zinc finger protein GLI	ko04340	Hedgehog signaling pathway	N/A	N/A	N/A
TRINITY_DN6014_c0_g1|m.78891	216	266	K06981	ribosomal RNA large subunit methyltransferase F	N/A	N/A	N/A	N/A	COG1608
TRINITY_DN6061_c0_g1|m.81128	429	557	K08139	MFS transporter, SP family, sugar:H+ symporter	ko04113	Meiosis - yeast	N/A	N/A	COG0477
TRINITY_DN6138_c2_g1|m.83101	500	554	K01426	amidase	ko00330	Arginine and proline metabolism	EC:3.5.1.4	4040	COG0154
TRINITY_DN6234_c0_g1|m.84656	279	1543	K10380	ankyrin	N/A	N/A	N/A	N/A	N/A
TRINITY_DN6345_c0_g1|m.85355	522	657	K06867	autonomous glycyl radical cofactor	N/A	N/A	N/A	N/A	COG0666
TRINITY_DN6448_c0_g1|m.86730	125	312	K00077	2-dehydropantoate 2-reductase	ko00770	Pantothenate and CoA biosynthesis	EC:1.1.1.169	8677	COG1893
TRINITY_DN6569_c0_g1|m.87878	425	1239	K15336
TRINITY_DN6719_c0_g1|m.88602	609	594	K00863	dihydroxyacetone kinase	ko00561	Glycerolipid metabolism	EC:2.7.1.29	4371	COG2376
TRINITY_DN7293_c0_g2|m.91145	233	255	K15544
TRINITY_DN73_c0_g1|m.720	530	650	K01046	triacylglycerol lipase	ko00561	Glycerolipid metabolism	EC:3.1.1.3	4806	COG1075
TRINITY_DN7520_c0_g1|m.93287	65	76	K14854
TRINITY_DN8230_c0_g1|m.96850	849	1228	K01477	allantoicase	ko00230	Purine metabolism	EC:3.5.3.4	4037	N/A
TRINITY_DN8466_c0_g1|m.98651	370	580	K08157	MFS transporter, DHA1 family, multidrug resistance protein	N/A	N/A	N/A	N/A	COG0477
TRINITY_DN8597_c0_g1|m.98888	42	352	K02736	20S proteasome subunit beta 7	ko03050	Proteasome	EC:3.4.25.1	N/A	COG0638
TRINITY_DN876_c1_g1|m.7879	179	465	K08257	mannan endo-1,6-alpha-mannosidase	N/A	N/A	EC:3.2.1.101	8496	N/A
TRINITY_DN9138_c0_g1|m.101686	261	1670	K10610	DNA damage-binding protein 1	ko03420	Nucleotide excision repair	N/A	N/A	N/A
TRINITY_DN9244_c0_g1|m.102399	166	448	K14848
TRINITY_DN9369_c0_g1|m.103797	1217	1216	K12828	splicing factor 3B subunit 1	ko03040	Spliceosome	N/A	N/A	N/A
TRINITY_DN94_c0_g2|m.940	646	1088	K01684	galactonate dehydratase	ko00052	Galactose metabolism	EC:4.2.1.6	8869	COG4948
TRINITY_DN9649_c0_g1|m.105215	276	1531	K05667	ATP-binding cassette, subfamily C (CFTR/MRP), member 3	ko02010	ABC transporters	N/A	N/A	N/A
TRINITY_DN1031_c0_g2|m.9773	74	384	K10523	speckle-type POZ protein	N/A	N/A	N/A	N/A	N/A
TRINITY_DN10887_c0_g10|m.111340	852	1123	K01613	phosphatidylserine decarboxylase	ko00564	Glycerophospholipid metabolism	EC:4.1.1.65	4609	COG0688
TRINITY_DN10988_c0_g1|m.112692	464	469	K13524	4-aminobutyrate aminotransferase / (S)-3-amino-2-methylpropionatetransaminase	ko00250	Alanine, aspartate and glutamate metabolism	EC:2.6.1.19;2.6.1.22	0003867;0047298	COG0160
TRINITY_DN1108_c0_g1|m.11027	657	677	K04043	molecular chaperone DnaK	ko03018	RNA degradation	N/A	N/A	COG0443
TRINITY_DN11473_c0_g1|m.116412	459	453	K14299	nucleoporin SEH1	ko03013	RNA transport	N/A	N/A	N/A
TRINITY_DN1226_c1_g1|m.12119	1532	1682	K02350	DNA polymerase zeta subunit	N/A	N/A	EC:2.7.7.7	3894	COG0417
TRINITY_DN1304_c0_g2|m.13246	1159	1579	K10088	protein OS-9	ko04141	Protein processing in endoplasmic reticulum	N/A	N/A	N/A
TRINITY_DN1475_c0_g1|m.15145	457	509	K05542	tRNA-dihydrouridine synthase 1	N/A	N/A	EC:1.-.-.-	17150	COG0042
TRINITY_DN1720_c0_g1|m.17014	42	8515	K01932	protein neuralized	N/A	N/A	N/A	N/A	COG1020
TRINITY_DN1850_c0_g1|m.17802	147	1380	K14550
TRINITY_DN2060_c0_g2|m.19533	213	265	K10761	tRNA(His) guanylyltransferase	N/A	N/A	EC:2.7.7.-	8193	N/A
TRINITY_DN2197_c0_g1|m.20032	528	537	K12864	beta-catenin-like protein 1	ko03040	Spliceosome	N/A	N/A	N/A
TRINITY_DN2475_c0_g2|m.23229	523	513	K00155	coniferyl-aldehyde dehydrogenase	ko00281	Geraniol degradation	N/A	N/A	COG1012
TRINITY_DN2552_c0_g2|m.24235	108	906	K14301	nuclear pore complex protein Nup107	ko03013	RNA transport	N/A	N/A	N/A
TRINITY_DN2706_c1_g1|m.26629	187	272	K10674	ectoine hydroxylase	ko00260	Glycine, serine and threonine metabolism	EC:1.14.11.-	N/A	N/A
TRINITY_DN3282_c0_g1|m.31627	164	384	K06691	26S proteasome regulatory subunit N13	ko03050	Proteasome	N/A	N/A	N/A
TRINITY_DN3482_c1_g1|m.33819	759	1051	K11423	histone-lysine N-methyltransferase SETD2	ko00310	Lysine degradation	EC:2.1.1.43	18024	N/A
TRINITY_DN372_c0_g1|m.3610	310	483	K14613
TRINITY_DN4027_c0_g2|m.40729	579	1503	K11761	chromatin structure-remodeling complex protein RSC7	N/A	N/A	N/A	N/A	N/A
TRINITY_DN4247_c0_g1|m.43529	535	1525	K05667	ATP-binding cassette, subfamily C (CFTR/MRP), member 3	ko02010	ABC transporters	N/A	N/A	N/A
TRINITY_DN4316_c0_g1|m.44803	181	287	K11621	lia operon protein LiaG	ko02020	Two-component system	N/A	N/A	COG3595
TRINITY_DN4392_c2_g1|m.45766	126	278	K00480	salicylate hydroxylase	ko00621	Dioxin degradation	EC:1.14.13.1	18658	COG0654
TRINITY_DN4465_c0_g2|m.46856	94	879	K00681	gamma-glutamyltranspeptidase	ko00430	Taurine and hypotaurine metabolism	EC:2.3.2.2	3840	COG0405
TRINITY_DN4528_c1_g1|m.47925	390	383	K14960
TRINITY_DN4662_c0_g1|m.49240	104	1203	K11699	RNA-dependent RNA polymerase 1	N/A	N/A	EC:2.7.7.48	N/A	N/A
TRINITY_DN4724_c1_g1|m.51179	156	588	K03293	amino acid transporter, AAT family	N/A	N/A	N/A	N/A	COG0833;COG1113
TRINITY_DN4788_c0_g2|m.52117	1005	1016	K15156
TRINITY_DN5026_c1_g1|m.56310	201	1199	K15385
TRINITY_DN5084_c0_g2|m.57282	125	472	K04460	protein phosphatase 5	ko04010	MAPK signaling pathway	EC:3.1.3.16	N/A	N/A
TRINITY_DN5216_c0_g1|m.59520	156	149	K10745	ribonuclease H2 subunit C	ko03030	DNA replication	N/A	N/A	N/A
TRINITY_DN5468_c0_g1|m.64715	393	784	K14416	elongation factor 1 alpha-like protein	ko03015	mRNA surveillance pathway	N/A	N/A	N/A
TRINITY_DN5525_c0_g1|m.65978	660	645	K14015	nuclear protein localization protein 4 homolog	ko04141	Protein processing in endoplasmic reticulum	N/A	N/A	N/A
TRINITY_DN5582_c0_g1|m.67103	156	581	K14423	4,4-dimethyl-9beta,19-cyclopropylsterol-4alpha-methyl oxidase	ko00100	Steroid biosynthesis	EC:1.14.13.72	80064	N/A
TRINITY_DN5687_c1_g1|m.69663	257	709	K06902	MFS transporter, UMF1 family	N/A	N/A	N/A	N/A	COG2270
TRINITY_DN5798_c1_g1|m.72433	278	545	K03847	alpha-1,6-mannosyltransferase	ko00510	N-Glycan biosynthesis	EC:2.4.1.130	4584	N/A
TRINITY_DN5844_c3_g1|m.73873	129	596	K05909	adenylyl-sulfate reductase (glutathione)	N/A	N/A	N/A	N/A	N/A
TRINITY_DN6006_c1_g1|m.78546	299	2534	K15419
TRINITY_DN6085_c0_g1|m.81002	62	951	K09246	arginine metabolism regulation protein II	N/A	N/A	N/A	N/A	N/A
TRINITY_DN6126_c2_g1|m.82787	461	559	K11761	chromatin structure-remodeling complex protein RSC7	N/A	N/A	N/A	N/A	N/A
TRINITY_DN6199_c0_g1|m.82007	502	490	K12177	COP9 signalosome complex subunit 3	N/A	N/A	N/A	N/A	N/A
TRINITY_DN651_c0_g1|m.5989	89	637	K04705	signal transducing adaptor molecule	ko04144	Endocytosis	N/A	N/A	N/A
TRINITY_DN7255_c0_g1|m.90865	475	1071	K09580	protein disulfide-isomerase A1	ko04141	Protein processing in endoplasmic reticulum	EC:5.3.4.1	3756	COG0526
TRINITY_DN7359_c0_g2|m.91885	429	813	K01876	aspartyl-tRNA synthetase	ko00970	Aminoacyl-tRNA biosynthesis	EC:6.1.1.12	4815	COG0173;COG0017
TRINITY_DN759_c0_g2|m.6387	855	1354	K00558	DNA (cytosine-5-)-methyltransferase	ko00270	Cysteine and methionine metabolism	EC:2.1.1.37	3886	COG0270
TRINITY_DN8039_c0_g1|m.95239	64	308	K06892	ATP-dependent Clp protease adaptor protein ClpS	N/A	N/A	N/A	N/A	COG3491
TRINITY_DN8189_c0_g1|m.96482	413	454	K00415	ubiquinol-cytochrome c reductase core subunit 2	ko00190	Oxidative phosphorylation	EC:1.10.2.2	8121	N/A
TRINITY_DN8304_c0_g1|m.97402	302	1121	K09252	feruloyl esterase	N/A	N/A	EC:3.1.1.73	30600	N/A
TRINITY_DN8418_c0_g1|m.98328	137	603	K01112	2-deoxyglucose-6-phosphatase	ko00051	Fructose and mannose metabolism	N/A	N/A	COG0637;COG2045
TRINITY_DN889_c0_g2|m.7017	469	1976	K10866	DNA repair protein RAD50	ko03440	Homologous recombination	EC:3.6.-.-	N/A	N/A
TRINITY_DN9198_c0_g1|m.101745	153	153	K02958	small subunit ribosomal protein S15e	ko03010	Ribosome	N/A	5843	COG0185
TRINITY_DN9451_c0_g1|m.104347	251	1193	K08282	non-specific serine/threonine protein kinase	N/A	N/A	EC:2.7.11.1	N/A	N/A
TRINITY_DN9790_c0_g1|m.105513	262	509	K06901	putative MFS transporter, AGZA family, xanthine/uracil permease	N/A	N/A	N/A	N/A	COG2252
TRINITY_DN9969_c1_g1|m.106469	307	851	K14966
TRINITY_DN10085_c0_g1|m.107376	287	285	K15262
TRINITY_DN10211_c0_g1|m.108496	460	456	K08818	cell division cycle 2-like	N/A	N/A	EC:2.7.11.22	N/A	N/A
TRINITY_DN10348_c0_g1|m.109287	115	139	K02879	large subunit ribosomal protein L17	ko03010	Ribosome	N/A	9282	COG0203
TRINITY_DN10490_c1_g1|m.110262	254	256	K15565
TRINITY_DN11003_c0_g1|m.112834	1699	1691	K11681	helicase SWR1	N/A	N/A	EC:3.6.1.-	N/A	N/A
TRINITY_DN11710_c0_g1|m.117072	74	1452	K11592	endoribonuclease Dicer	N/A	N/A	EC:3.1.26.-	N/A	N/A
TRINITY_DN1318_c0_g1|m.13211	409	405	K06965	protein pelota	ko03015	mRNA surveillance pathway	N/A	N/A	COG1537
TRINITY_DN2212_c0_g1|m.20662	381	435	K03295	cation efflux system protein, CDF family	N/A	N/A	N/A	N/A	COG1230;COG0053
TRINITY_DN2568_c0_g1|m.24442	667	667	K01880	glycyl-tRNA synthetase	ko00970	Aminoacyl-tRNA biosynthesis	EC:6.1.1.14	4820	COG0423
TRINITY_DN3061_c0_g1|m.29553	78	552	K00517	beta-carotene 15,15'-monooxygenase	ko00363	Bisphenol degradation	N/A	N/A	COG2124
TRINITY_DN3182_c0_g2|m.30526	358	429	K01128	glycosylphosphatidylinositol phospholipase D	N/A	N/A	N/A	N/A	N/A
TRINITY_DN3300_c0_g1|m.31827	36	715	K09246	arginine metabolism regulation protein II	N/A	N/A	N/A	N/A	N/A
TRINITY_DN338_c0_g1|m.3493	53	262	K12379	huckebein	ko04013	MAPK signaling pathway - fly	N/A	N/A	N/A
TRINITY_DN3499_c0_g1|m.33923	909	1227	K15459
TRINITY_DN3581_c0_g1|m.34958	109	112	K04755	ferredoxin, 2Fe-2S	N/A	N/A	N/A	N/A	COG0633
TRINITY_DN3667_c0_g1|m.36082	627	664	K09274	HMG box factor, other	N/A	N/A	N/A	N/A	N/A
TRINITY_DN3884_c0_g2|m.39129	480	479	K04354	protein phosphatase 2 (formerly 2A), regulatory subunit B	ko03015	mRNA surveillance pathway	N/A	8601	N/A
TRINITY_DN395_c0_g1|m.3820	620	770	K14018	phospholipase A-2-activating protein	ko04141	Protein processing in endoplasmic reticulum	N/A	N/A	N/A
TRINITY_DN4118_c1_g1|m.42306	524	1116	K01426	amidase	ko00330	Arginine and proline metabolism	EC:3.5.1.4	4040	COG0154
TRINITY_DN425_c1_g1|m.4147	81	847	K00321	coenzyme F420-dependent N5,N10-methenyltetrahydromethanopterinreductase	N/A	N/A	N/A	N/A	N/A
TRINITY_DN4539_c1_g1|m.48004	90	581	K10852	isopenicillin-N N-acyltransferase	ko00311	Penicillin and cephalosporin biosynthesis	EC:2.3.1.164	50640	N/A
TRINITY_DN4735_c0_g2|m.51512	468	831	K12613	mRNA-decapping enzyme subunit 2	ko03018	RNA degradation	EC:3.-.-.-	N/A	N/A
TRINITY_DN4859_c0_g1|m.53520	198	759	K11512	centromere protein T	N/A	N/A	N/A	N/A	N/A
TRINITY_DN4922_c0_g2|m.54599	271	282	K00100	1-deoxy-D-xylulose-5-phosphate reductoisomerase	ko00051	Fructose and mannose metabolism	N/A	N/A	COG0111;COG0677;COG0743;COG1063
TRINITY_DN5038_c0_g1|m.56763	309	352	K00540	formate acetyltransferase activating enzyme	N/A	N/A	N/A	N/A	N/A
TRINITY_DN5227_c0_g1|m.59691	100	131	K01167	ribonuclease T1	N/A	N/A	EC:3.1.27.3	46589	N/A
TRINITY_DN5418_c0_g1|m.63613	547	1791	K13982	probable ATP-dependent RNA helicase DDX4	N/A	N/A	EC:3.6.4.13	N/A	N/A
TRINITY_DN5480_c0_g1|m.64829	455	397	K00517	beta-carotene 15,15'-monooxygenase	ko00363	Bisphenol degradation	N/A	N/A	COG2124
TRINITY_DN5535_c0_g2|m.66343	638	611	K12580	CCR4-NOT transcription complex subunit 3	ko03018	RNA degradation	N/A	N/A	N/A
TRINITY_DN5594_c0_g2|m.67353	97	1009	K10498	zinc finger and BTB domain-containing protein 11	N/A	N/A	N/A	N/A	N/A
TRINITY_DN5697_c0_g1|m.69743	199	512	K03294	basic amino acid/polyamine antiporter, APA family	N/A	N/A	N/A	N/A	COG0531
TRINITY_DN5855_c0_g1|m.74584	115	982	K14832
TRINITY_DN5907_c2_g1|m.75875	677	655	K02321	DNA polymerase alpha subunit B	ko00230	Purine metabolism	N/A	N/A	N/A
TRINITY_DN5965_c0_g1|m.77427	79	1972	K05658	ATP-binding cassette, subfamily B (MDR/TAP), member 1	ko02010	ABC transporters	N/A	N/A	N/A
TRINITY_DN6052_c2_g1|m.79530	193	1424	K01183	chitinase	ko00520	Amino sugar and nucleotide sugar metabolism	EC:3.2.1.14	4568	COG3325
TRINITY_DN6215_c2_g1|m.84418	519	766	K03351	anaphase-promoting complex subunit 4	ko04110	Cell cycle	N/A	N/A	N/A
TRINITY_DN6322_c0_g1|m.85418	439	1206	K03457	nucleobase:cation symporter-1, NCS1 family	N/A	N/A	N/A	N/A	COG1457;COG1953
TRINITY_DN6425_c0_g1|m.86520	296	296	K03593	ATP-binding protein involved in chromosome partitioning	N/A	N/A	N/A	N/A	COG0489
TRINITY_DN6541_c0_g2|m.87308	157	157	K10577	ubiquitin-conjugating enzyme E2 I	ko03013	RNA transport	EC:6.3.2.19	N/A	COG5078
TRINITY_DN726_c1_g1|m.6511	356	826	K15102
TRINITY_DN737_c0_g1|m.6362	45	502	K08192	MFS transporter, ACS family, allantoate permease	N/A	N/A	N/A	N/A	COG0477
TRINITY_DN7498_c0_g1|m.92733	195	195	K04393	cell division control protein 42	ko04010	MAPK signaling pathway	N/A	N/A	N/A
TRINITY_DN7631_c0_g1|m.94156	166	518	K11314	transcriptional adapter 2-alpha	N/A	N/A	N/A	N/A	N/A
TRINITY_DN77_c0_g2|m.809	528	622	K12346	metal iron transporter	N/A	N/A	N/A	N/A	COG1914
TRINITY_DN8443_c0_g1|m.98249	145	422	K12393	AP-1 complex subunit mu	ko04142	Lysosome	N/A	N/A	N/A
TRINITY_DN8571_c0_g1|m.99266	133	821	K15631
TRINITY_DN9119_c0_g1|m.101496	492	563	K00540	formate acetyltransferase activating enzyme	N/A	N/A	N/A	N/A	N/A
TRINITY_DN921_c0_g1|m.8534	123	242	K01759	lactoylglutathione lyase	ko00620	Pyruvate metabolism	EC:4.4.1.5	4462	COG0346
TRINITY_DN9347_c0_g1|m.103623	832	825	K12391	AP-1 complex subunit gamma-1	ko04142	Lysosome	N/A	N/A	N/A
TRINITY_DN9480_c0_g1|m.104475	124	127	K04798	prefoldin beta subunit	N/A	N/A	N/A	N/A	COG1382
TRINITY_DN9990_c0_g1|m.106661	522	499	K00600	glycine hydroxymethyltransferase	ko00260	Glycine, serine and threonine metabolism	EC:2.1.2.1	4372	COG0112
TRINITY_DN10052_c0_g1|m.107160	263	412	K14846
TRINITY_DN10181_c0_g1|m.108142	249	254	K01803	triosephosphate isomerase (TIM)	ko00010	Glycolysis / Gluconeogenesis	EC:5.3.1.1	4807	COG0149
TRINITY_DN10309_c0_g1|m.109126	151	455	K06066	CBF1 interacting corepressor	ko04330	Notch signaling pathway	N/A	N/A	N/A
TRINITY_DN1044_c0_g2|m.9981	427	1789	K01505	1-aminocyclopropane-1-carboxylate deaminase	ko00640	Propanoate metabolism	EC:3.5.99.7	8660	COG2515
TRINITY_DN10617_c0_g1|m.110724	244	309	K03801	lipoyl(octanoyl) transferase	ko00785	Lipoic acid metabolism	EC:2.3.1.181	N/A	COG0321
TRINITY_DN10978_c1_g1|m.112546	106	91	K02956	small subunit ribosomal protein S15	ko03010	Ribosome	N/A	9283	COG0184
TRINITY_DN11084_c0_g1|m.113528	240	1371	K10393	kinesin family member 2/24	N/A	N/A	N/A	N/A	N/A
TRINITY_DN11192_c0_g1|m.114634	267	892	K10958	DNA repair protein RAD57	ko03440	Homologous recombination	N/A	N/A	N/A
TRINITY_DN1298_c0_g1|m.12816	466	565	K00485	dimethylaniline monooxygenase (N-oxide forming)	ko00680	Methane metabolism	EC:1.14.13.8	4499	N/A
TRINITY_DN1373_c0_g2|m.14100	222	283	K06641	serine/threonine-protein kinase Chk2	ko04110	Cell cycle	EC:2.7.11.1	N/A	COG0515
TRINITY_DN1468_c0_g1|m.15117	73	269	K01386	thermopsin	N/A	N/A	N/A	N/A	N/A
TRINITY_DN1605_c0_g2|m.16119	631	702	K00492	nitric-oxide synthase, bacterial	ko00340	Histidine metabolism	N/A	N/A	COG0654
TRINITY_DN1710_c0_g1|m.16949	97	86	K08762	diazepam-binding inhibitor (GABA receptor modulator,acyl-CoA-binding protein)	ko03320	PPAR signaling pathway	N/A	0000062;0030156	N/A
TRINITY_DN1935_c0_g1|m.18693	144	324	K06072	deoxyhypusine monooxygenase	N/A	N/A	EC:1.14.99.29	19135	COG1413
TRINITY_DN2386_c1_g1|m.22246	340	370	K12872	pre-mRNA-splicing factor RBM22/SLT11	ko03040	Spliceosome	N/A	N/A	N/A
TRINITY_DN2470_c0_g1|m.23191	438	1232	K04648	dynactin 1	ko04962	Vasopressin-regulated water reabsorption	N/A	N/A	N/A
TRINITY_DN2550_c0_g22|m.24908	285	446	K01238	myrosinase	N/A	N/A	N/A	N/A	N/A
TRINITY_DN2626_c0_g1|m.25555	2108	2836	K04728	ataxia telangectasia mutated family protein	ko04110	Cell cycle	EC:2.7.11.1	N/A	N/A
TRINITY_DN27_c0_g1|m.194	212	923	K01187	alpha-glucosidase	ko00052	Galactose metabolism	EC:3.2.1.20	4558	COG0366
TRINITY_DN3156_c0_g2|m.30274	430	1156	K03021	DNA-directed RNA polymerase III subunit C2	ko00230	Purine metabolism	EC:2.7.7.6	3902	COG0085
TRINITY_DN3275_c0_g1|m.31513	184	232	K00851	gluconokinase	ko00030	Pentose phosphate pathway	EC:2.7.1.12	46316	COG3265
TRINITY_DN3565_c0_g1|m.34778	132	1253	K09247	heme activator protein 1	N/A	N/A	N/A	N/A	N/A
TRINITY_DN3642_c0_g1|m.35933	308	305	K06127	ubiquinone biosynthesis methyltransferase	ko00130	Ubiquinone and other terpenoid-quinone biosynthesis	EC:2.1.1.-	8425	COG2226
TRINITY_DN3723_c0_g1|m.37165	284	589	K07047	mannosyl-3-phosphoglycerate phosphatase	N/A	N/A	N/A	N/A	COG1574
TRINITY_DN3868_c0_g1|m.38835	79	105	K09539	DnaJ homolog subfamily C member 19	N/A	N/A	N/A	N/A	N/A
TRINITY_DN3941_c0_g1|m.39877	493	6269	K01932	protein neuralized	N/A	N/A	N/A	N/A	COG1020
TRINITY_DN4101_c0_g1|m.41736	604	612	K15542
TRINITY_DN4242_c1_g1|m.43864	50	265	K01312	trypsin	ko04080	Neuroactive ligand-receptor interaction	EC:3.4.21.4	4295	N/A
TRINITY_DN445_c0_g1|m.4277	466	1640	K14859
TRINITY_DN4719_c1_g1|m.50993	66	1168	K05665	ATP-binding cassette, subfamily C (CFTR/MRP), member 1	ko02010	ABC transporters	N/A	N/A	N/A
TRINITY_DN4962_c0_g1|m.55185	167	475	K02485	two-component system, unclassified family, response regulator	N/A	N/A	N/A	156	COG2197
TRINITY_DN5022_c0_g1|m.56351	846	1223	K10582	ubiquitin-conjugating enzyme E2 Q	ko04120	Ubiquitin mediated proteolysis	EC:6.3.2.19	N/A	N/A
TRINITY_DN5212_c0_g2|m.59748	943	1143	K06972	ribosomal RNA large subunit methyltransferase F	N/A	N/A	N/A	N/A	COG1026
TRINITY_DN5461_c0_g2|m.64569	29	1983	K14430	phosphate transporter	N/A	N/A	N/A	N/A	COG0471;COG5408
TRINITY_DN5520_c1_g1|m.66128	197	198	K01056	peptidyl-tRNA hydrolase, PTH1 family	N/A	N/A	EC:3.1.1.29	4045	COG0193
TRINITY_DN5577_c1_g1|m.67085	261	457	K07164	quercetin 2,3-dioxygenase	N/A	N/A	N/A	N/A	COG1579
TRINITY_DN5684_c0_g1|m.67393	184	1009	K01529	dynamin GTPase	N/A	N/A	N/A	N/A	N/A
TRINITY_DN5841_c0_g3|m.73897	395	444	K00480	salicylate hydroxylase	ko00621	Dioxin degradation	EC:1.14.13.1	18658	COG0654
TRINITY_DN6082_c3_g2|m.81752	309	683	K00574	cyclopropane-fatty-acyl-phospholipid synthase	N/A	N/A	EC:2.1.1.79	8825	COG2230
TRINITY_DN6123_c0_g1|m.82528	375	487	K12614	ATP-dependent RNA helicase DDX6/DHH1	ko03018	RNA degradation	EC:3.6.4.13	N/A	COG0513
TRINITY_DN6188_c0_g1|m.83924	118	117	K11096	small nuclear ribonucleoprotein D2	ko03040	Spliceosome	N/A	30532	N/A
TRINITY_DN6405_c0_g1|m.86334	384	485	K01386	thermopsin	N/A	N/A	N/A	N/A	N/A
TRINITY_DN6808_c0_g1|m.89010	283	287	K01726	cyanate lyase	ko00362	Benzoate degradation	N/A	N/A	N/A
TRINITY_DN7245_c0_g1|m.90175	1287	1331	K05658	ATP-binding cassette, subfamily B (MDR/TAP), member 1	ko02010	ABC transporters	N/A	N/A	N/A
TRINITY_DN7589_c0_g1|m.93357	406	459	K03065	26S proteasome regulatory subunit T5	ko03050	Proteasome	N/A	N/A	COG1222
TRINITY_DN8297_c0_g1|m.97311	258	928	K01647	citrate synthase	ko00020	Citrate cycle (TCA cycle)	EC:2.3.3.1	4108	COG0372
TRINITY_DN8412_c0_g1|m.98307	197	316	K00949	thiamine pyrophosphokinase	ko00730	Thiamine metabolism	EC:2.7.6.2	4788	COG1564
TRINITY_DN9095_c1_g1|m.101103	360	360	K01624	fructose-bisphosphate aldolase, class II	ko00010	Glycolysis / Gluconeogenesis	EC:4.1.2.13	4332	COG0191
TRINITY_DN9188_c0_g1|m.102119	502	502	K11304	histone acetyltransferase HTATIP	N/A	N/A	EC:2.3.1.48	N/A	N/A
TRINITY_DN943_c0_g2|m.8848	444	398	K14307	nucleoporin p58/p45	ko03013	RNA transport	N/A	N/A	N/A
TRINITY_DN995_c0_g2|m.8286	359	559	K10140	DNA damage-binding protein 2	ko03420	Nucleotide excision repair	N/A	N/A	N/A
TRINITY_DN10165_c0_g1|m.108042	485	478	K01175	micrococcal nuclease	N/A	N/A	N/A	N/A	N/A
TRINITY_DN10289_c0_g1|m.109054	209	254	K04564	superoxide dismutase, Fe-Mn family	ko04146	Peroxisome	EC:1.15.1.1	0008382;0008383	COG0605
TRINITY_DN10427_c0_g1|m.110003	589	586	K01893	asparaginyl-tRNA synthetase	ko00970	Aminoacyl-tRNA biosynthesis	EC:6.1.1.22	4816	COG0017
TRINITY_DN1058_c0_g3|m.10010	864	997	K01870	isoleucyl-tRNA synthetase	ko00290	Valine, leucine and isoleucine biosynthesis	EC:6.1.1.5	4822	COG0060
TRINITY_DN10965_c0_g1|m.112361	180	1274	K14005	protein transport protein SEC31	ko04141	Protein processing in endoplasmic reticulum	N/A	N/A	N/A
TRINITY_DN11295_c0_g1|m.115502	547	547	K09500	T-complex protein 1 subunit theta	N/A	N/A	N/A	N/A	N/A
TRINITY_DN1210_c1_g1|m.11719	170	959	K09885	aquaporin rerated protein, other eukaryote	N/A	N/A	N/A	15250	N/A
TRINITY_DN1288_c0_g1|m.12667	508	506	K02429	MFS transporter, FHS family, L-fucose permease	N/A	N/A	N/A	N/A	COG0738
TRINITY_DN1456_c0_g1|m.15025	507	536	K13366	polyamine oxidase (propane-1,3-diamine-forming)	N/A	N/A	EC:1.5.3.14	46592	N/A
TRINITY_DN1698_c0_g2|m.16711	81	319	K14963
TRINITY_DN1832_c0_g1|m.17879	420	442	K00645	[acyl-carrier-protein] S-malonyltransferase	ko00061	Fatty acid biosynthesis	EC:2.3.1.39	4314	COG0331
TRINITY_DN1922_c0_g1|m.18526	178	1540	K13411	dual oxidase	N/A	N/A	EC:1.6.3.1;1.11.1.-	16174	N/A
TRINITY_DN215_c1_g1|m.2254	104	209	K10666	E3 ubiquitin-protein ligase RNF5	ko04141	Protein processing in endoplasmic reticulum	EC:6.3.2.19	N/A	N/A
TRINITY_DN2290_c0_g1|m.20828	298	351	K01046	triacylglycerol lipase	ko00561	Glycerolipid metabolism	EC:3.1.1.3	4806	COG1075
TRINITY_DN2372_c0_g1|m.22096	87	144	K11511	centromere protein S	N/A	N/A	N/A	N/A	N/A
TRINITY_DN245_c0_g1|m.2574	402	768	K00924	phosphatidylinositol-4-phosphate 3-kinase	N/A	N/A	N/A	N/A	COG0515;COG1493
TRINITY_DN2542_c0_g2|m.24067	234	255	K05609	ubiquitin carboxyl-terminal hydrolase L3	N/A	N/A	EC:3.4.19.12	N/A	N/A
TRINITY_DN2616_c0_g1|m.25258	334	337	K06948	ribosomal RNA large subunit methyltransferase N	N/A	N/A	N/A	N/A	COG1161
TRINITY_DN2693_c0_g2|m.26306	367	514	K14613
TRINITY_DN3140_c0_g1|m.29953	417	423	K10752	histone-binding protein RBBP4	N/A	N/A	N/A	N/A	N/A
TRINITY_DN3356_c0_g1|m.32421	93	614	K01463	glutathionylspermidine amidase/synthetase	N/A	N/A	N/A	N/A	N/A
TRINITY_DN3462_c0_g1|m.33725	433	418	K09503	DnaJ homolog subfamily A member 2	ko04141	Protein processing in endoplasmic reticulum	N/A	N/A	N/A
TRINITY_DN3551_c0_g2|m.34562	302	304	K07200	5'-AMP-activated protein kinase, regulatory gamma subunit	ko04910	Insulin signaling pathway	N/A	N/A	N/A
TRINITY_DN3627_c0_g2|m.35738	296	295	K11246	SHO1 osmosensor	ko04011	MAPK signaling pathway - yeast	N/A	5034	N/A
TRINITY_DN3787_c0_g1|m.37881	515	520	K03650	tRNA modification GTPase	N/A	N/A	N/A	N/A	COG0486
TRINITY_DN4090_c1_g1|m.40464	348	342	K08726	soluble epoxide hydrolase	ko00590	Arachidonic acid metabolism	EC:3.3.2.10	4301	N/A
TRINITY_DN4231_c0_g2|m.43760	322	345	K01173	endonuclease	ko04210	Apoptosis	EC:3.1.30.-	N/A	COG1864
TRINITY_DN429_c0_g1|m.4183	315	557	K12486	stromal membrane-associated protein	ko04144	Endocytosis	N/A	N/A	N/A
TRINITY_DN4583_c0_g1|m.48459	313	928	K01647	citrate synthase	ko00020	Citrate cycle (TCA cycle)	EC:2.3.3.1	4108	COG0372
TRINITY_DN4710_c1_g1|m.50954	329	335	K03381	catechol 1,2-dioxygenase	ko00361	Chlorocyclohexane and chlorobenzene degradation	EC:1.13.11.1	18576	N/A
TRINITY_DN4832_c0_g1|m.53264	595	589	K11808	phosphoribosylaminoimidazole carboxylase	ko00230	Purine metabolism	EC:4.1.1.21	4638	N/A
TRINITY_DN4955_c0_g1|m.55018	200	1297	K12591	exosome complex exonuclease RRP6	ko03018	RNA degradation	EC:3.1.13.-	N/A	N/A
TRINITY_DN5203_c0_g2|m.59335	41	750	K01824	cholestenol delta-isomerase	ko00100	Steroid biosynthesis	EC:5.3.3.5	47750	N/A
TRINITY_DN526_c0_g2|m.5293	209	1179	K06674	structural maintenance of chromosome 2	ko04111	Cell cycle - yeast	N/A	N/A	COG1196
TRINITY_DN5456_c0_g2|m.64472	593	603	K01226	trehalose-6-phosphate hydrolase	ko00500	Starch and sucrose metabolism	EC:3.2.1.93	8788	COG0366
TRINITY_DN5567_c1_g1|m.66897	177	1640	K14859
TRINITY_DN5622_c0_g1|m.68250	1821	1758	K13462	guanine nucleotide-exchange factor	ko04626	Plant-pathogen interaction	N/A	N/A	N/A
TRINITY_DN5677_c0_g1|m.69763	3972	3930	K15384
TRINITY_DN5736_c0_g5|m.70841	73	664	K07106	N-acetylmuramic acid 6-phosphate etherase	ko00520	Amino sugar and nucleotide sugar metabolism	EC:4.2.-.-	N/A	COG2103
TRINITY_DN5887_c0_g2|m.74790	186	186	K07941	ADP-ribosylation factor 6	ko04144	Endocytosis	N/A	N/A	N/A
TRINITY_DN5941_c0_g2|m.75253	366	361	K08502	regulator of vacuolar morphogenesis	ko04130	SNARE interactions in vesicular transport	N/A	N/A	N/A
TRINITY_DN5995_c1_g1|m.76322	1337	1523	K11267	sister chromatid cohesion protein PDS5	N/A	N/A	N/A	N/A	N/A
TRINITY_DN6078_c1_g1|m.80845	291	271	K10365	capping protein (actin filament) muscle Z-line, beta	N/A	N/A	N/A	N/A	N/A
TRINITY_DN6174_c0_g7|m.84042	885	885	K00688	starch phosphorylase	ko00500	Starch and sucrose metabolism	EC:2.4.1.1	0004645;0008184	COG0058
TRINITY_DN649_c0_g6|m.6020	629	5185	K15152
TRINITY_DN6615_c0_g1|m.88184	412	419	K03262	translation initiation factor eIF-5	ko03013	RNA transport	N/A	3743	COG1601
TRINITY_DN6781_c0_g1|m.88940	234	236	K03949	NADH dehydrogenase (ubiquinone) 1 alpha subcomplex 5	ko00190	Oxidative phosphorylation	EC:1.6.5.3;1.6.99.3	0008137;0003954	N/A
TRINITY_DN69_c0_g1|m.689	889	899	K14555
TRINITY_DN7232_c0_g2|m.90338	575	565	K00540	formate acetyltransferase activating enzyme	N/A	N/A	N/A	N/A	N/A
TRINITY_DN744_c0_g1|m.6647	32	1112	K09246	arginine metabolism regulation protein II	N/A	N/A	N/A	N/A	N/A
TRINITY_DN8165_c0_g1|m.96249	212	212	K02873	large subunit ribosomal protein L13e	ko03010	Ribosome	N/A	5842	N/A
TRINITY_DN8281_c0_g2|m.97192	544	616	K06173	tRNA pseudouridine synthase A	N/A	N/A	EC:5.4.99.12	16439	COG0101
TRINITY_DN8521_c0_g1|m.99030	312	315	K13577	mitochondrial dicarboxylate carrier	ko04964	Proximal tubule bicarbonate reclamation	N/A	5310	N/A
TRINITY_DN941_c0_g2|m.8796	221	367	K03284	metal ion transporter, MIT family	N/A	N/A	N/A	N/A	COG0598
TRINITY_DN9944_c0_g1|m.105796	532	583	K01078	acid phosphatase	ko00627	Aminobenzoate degradation	EC:3.1.3.2	3993	N/A
TRINITY_DN10065_c1_g1|m.107297	649	647	K12190	ESCRT-II complex subunit VPS36	ko04144	Endocytosis	N/A	N/A	N/A
TRINITY_DN10325_c0_g1|m.109276	534	495	K00974	tRNA nucleotidyltransferase (CCA-adding enzyme)	ko03013	RNA transport	EC:2.7.7.72;3.1.3.-;3.1.4.-	0004810;0016437	COG0617
TRINITY_DN10640_c0_g1|m.110737	64	310	K00224	delta24(24(1))-sterol reductase	ko00351	DDT degradation	N/A	N/A	COG1028
TRINITY_DN10887_c0_g7|m.111274	852	1123	K01613	phosphatidylserine decarboxylase	ko00564	Glycerophospholipid metabolism	EC:4.1.1.65	4609	COG0688
TRINITY_DN10994_c0_g1|m.112626	663	671	K03361	F-box and WD-40 domain protein CDC4	ko04111	Cell cycle - yeast	N/A	N/A	COG2319
TRINITY_DN11095_c0_g1|m.113680	533	531	K12825	splicing factor 3A subunit 1	ko03040	Spliceosome	N/A	N/A	N/A
TRINITY_DN11209_c0_g2|m.114849	466	461	K01062	1-alkyl-2-acetylglycerophosphocholine esterase	ko00565	Ether lipid metabolism	EC:3.1.1.47	3847	N/A
TRINITY_DN1168_c0_g1|m.11295	429	513	K01467	beta-lactamase	ko00311	Penicillin and cephalosporin biosynthesis	EC:3.5.2.6	8800	COG1680;COG2367;COG2602
TRINITY_DN1230_c0_g1|m.12132	441	465	K15429
TRINITY_DN1307_c0_g1|m.13027	310	1367	K01178	glucoamylase	ko00500	Starch and sucrose metabolism	EC:3.2.1.3	4339	N/A
TRINITY_DN1384_c0_g1|m.14191	272	319	K11153	retinol dehydrogenase 12	ko00830	Retinol metabolism	EC:1.1.1.-	N/A	N/A
TRINITY_DN1492_c0_g1|m.15287	324	409	K00228	coproporphyrinogen III oxidase	ko00860	Porphyrin and chlorophyll metabolism	EC:1.3.3.3	4109	COG0408
TRINITY_DN1618_c0_g1|m.16297	517	544	K01892	histidyl-tRNA synthetase	ko00970	Aminoacyl-tRNA biosynthesis	EC:6.1.1.21	4821	COG0124
TRINITY_DN1948_c0_g1|m.18405	251	250	K12590	exosome complex component RRP46	ko03018	RNA degradation	N/A	N/A	COG0689
TRINITY_DN21_c0_g2|m.177	327	324	K00100	1-deoxy-D-xylulose-5-phosphate reductoisomerase	ko00051	Fructose and mannose metabolism	N/A	N/A	COG0111;COG0677;COG0743;COG1063
TRINITY_DN2557_c0_g1|m.24298	546	609	K15202
TRINITY_DN2710_c0_g2|m.26871	371	371	K14758
TRINITY_DN2820_c0_g1|m.27967	298	301	K02932	large subunit ribosomal protein L5e	ko03010	Ribosome	N/A	5842	COG0256
TRINITY_DN3170_c0_g1|m.30367	369	399	K10256	omega-6 fatty acid desaturase (delta-12 desaturase)	ko01040	Biosynthesis of unsaturated fatty acids	EC:1.14.19.-	45485	N/A
TRINITY_DN3286_c0_g1|m.31608	502	527	K00928	aspartate kinase	ko00260	Glycine, serine and threonine metabolism	EC:2.7.2.4	4072	COG0527
TRINITY_DN3377_c1_g1|m.32689	381	381	K03027	DNA-directed RNA Polymerase III subunit C5	ko00230	Purine metabolism	EC:2.7.7.6	3902	COG0202
TRINITY_DN3571_c0_g1|m.34856	321	1701	K15361
TRINITY_DN3809_c1_g1|m.38048	121	628	K00108	choline dehydrogenase	ko00260	Glycine, serine and threonine metabolism	EC:1.1.99.1	8812	COG2303
TRINITY_DN4032_c1_g1|m.40813	242	257	K00034	glucose 1-dehydrogenase	ko00030	Pentose phosphate pathway	EC:1.1.1.47	47936	COG1028
TRINITY_DN4249_c0_g2|m.43307	160	244	K06116	glycerol 3-phosphatase 1	ko00561	Glycerolipid metabolism	EC:3.1.3.21	121	N/A
TRINITY_DN4318_c1_g1|m.44897	122	694	K09246	arginine metabolism regulation protein II	N/A	N/A	N/A	N/A	N/A
TRINITY_DN4468_c2_g1|m.46909	48	376	K00354	NADPH2 dehydrogenase	N/A	N/A	EC:1.6.99.1	3959	COG1012
TRINITY_DN4727_c0_g1|m.51222	242	314	K15450
TRINITY_DN4792_c0_g2|m.52165	909	893	K10807	ribonucleoside-diphosphate reductase subunit M1	ko00230	Purine metabolism	EC:1.17.4.1	4748	N/A
TRINITY_DN4847_c0_g1|m.53406	318	474	K01379	cathepsin D	ko04142	Lysosome	EC:3.4.23.5	4192	N/A
TRINITY_DN4969_c0_g1|m.55248	278	516	K00654	serine palmitoyltransferase	ko00600	Sphingolipid metabolism	EC:2.3.1.50	4758	COG0156
TRINITY_DN5088_c1_g1|m.57382	167	397	K11676	Ino eighty subunit 2	N/A	N/A	N/A	N/A	N/A
TRINITY_DN5285_c0_g2|m.60800	335	555	K03457	nucleobase:cation symporter-1, NCS1 family	N/A	N/A	N/A	N/A	COG1457;COG1953
TRINITY_DN5351_c0_g1|m.62068	488	469	K11866	STAM-binding protein	ko04144	Endocytosis	EC:3.1.2.15	4221	N/A
TRINITY_DN5411_c0_g1|m.63266	187	216	K03671	thioredoxin 1	N/A	N/A	N/A	30508	COG0526
TRINITY_DN5529_c1_g1|m.66392	90	638	K07117	N-acetylmuramic acid 6-phosphate etherase	N/A	N/A	N/A	N/A	COG2940
TRINITY_DN5634_c0_g1|m.67483	234	1398	K00936	arginine kinase	N/A	N/A	N/A	N/A	N/A
TRINITY_DN5751_c0_g1|m.71462	723	865	K14858
TRINITY_DN5903_c2_g1|m.75657	440	430	K11883	RNA-binding protein NOB1	N/A	N/A	N/A	N/A	N/A
TRINITY_DN6047_c2_g1|m.80213	180	1265	K14005	protein transport protein SEC31	ko04141	Protein processing in endoplasmic reticulum	N/A	N/A	N/A
TRINITY_DN6090_c0_g1|m.81269	674	669	K01942	biotin--protein ligase	ko00780	Biotin metabolism	EC:6.3.4.9;6.3.4.10;6.3.4.11;6.3.4.15	0004079;0004080;0004078;0004077	N/A
TRINITY_DN6526_c0_g1|m.87447	90	729	K06867	autonomous glycyl radical cofactor	N/A	N/A	N/A	N/A	COG0666
TRINITY_DN7083_c0_g1|m.89744	125	685	K01183	chitinase	ko00520	Amino sugar and nucleotide sugar metabolism	EC:3.2.1.14	4568	COG3325
TRINITY_DN7366_c0_g1|m.92027	503	1913	K01952	phosphoribosylformylglycinamidine synthase	ko00230	Purine metabolism	EC:6.3.5.3	4642	COG0046;COG0047
TRINITY_DN7479_c0_g1|m.93027	520	959	K09885	aquaporin rerated protein, other eukaryote	N/A	N/A	N/A	15250	N/A
TRINITY_DN7603_c0_g1|m.94022	1040	1041	K05681	ATP-binding cassette, subfamily G (WHITE), member 2	ko02010	ABC transporters	N/A	N/A	N/A
TRINITY_DN7778_c0_g1|m.94390	227	223	K12194	charged multivesicular body protein 4	ko04144	Endocytosis	N/A	N/A	N/A
TRINITY_DN8064_c0_g1|m.95253	83	4007	K15390
TRINITY_DN8195_c0_g1|m.96440	338	1622	K15172
TRINITY_DN8311_c0_g1|m.97449	190	959	K09885	aquaporin rerated protein, other eukaryote	N/A	N/A	N/A	15250	N/A
TRINITY_DN8552_c0_g1|m.99200	557	538	K12847	U4/U6.U5 tri-snRNP-associated protein 2	ko03040	Spliceosome	N/A	N/A	N/A
TRINITY_DN890_c0_g2|m.8109	502	1042	K10754	replication factor C subunit 1	ko03030	DNA replication	N/A	N/A	N/A
TRINITY_DN932_c0_g2|m.8742	487	932	K07126	N-acetylmuramic acid 6-phosphate etherase	N/A	N/A	N/A	N/A	COG0790
TRINITY_DN9974_c0_g1|m.106413	186	2379	K15710
TRINITY_DN10135_c0_g1|m.107892	295	336	K01502	aliphatic nitrilase	ko00643	Styrene degradation	EC:3.5.5.7	18762	COG0388
TRINITY_DN10398_c0_g1|m.109686	159	442	K13021	MFS transporter, ACS family, tartrate transporter	N/A	N/A	N/A	N/A	COG0477
TRINITY_DN10545_c0_g1|m.110410	60	1126	K01183	chitinase	ko00520	Amino sugar and nucleotide sugar metabolism	EC:3.2.1.14	4568	COG3325
TRINITY_DN11043_c0_g1|m.113239	621	1711	K00234	succinate dehydrogenase (ubiquinone) flavoprotein subunit	ko00020	Citrate cycle (TCA cycle)	EC:1.3.5.1	8177	COG1053
TRINITY_DN11265_c0_g1|m.115328	167	1204	K11757	protein polybromo-1	N/A	N/A	N/A	N/A	N/A
TRINITY_DN11410_c0_g1|m.116121	444	461	K05531	mannan polymerase II complex MNN10 subunit	ko00513	High-mannose type N-glycan biosynthesis	EC:2.4.1.-	9	N/A
TRINITY_DN155_c0_g1|m.1385	272	272	K10364	capping protein (actin filament) muscle Z-line, alpha	N/A	N/A	N/A	N/A	N/A
TRINITY_DN2010_c0_g1|m.19101	204	443	K06131	cardiolipin synthase	ko00564	Glycerophospholipid metabolism	EC:2.7.8.-	8808	COG1502
TRINITY_DN2353_c0_g1|m.21928	155	863	K06883	7-cyano-7-deazaguanine reductase	N/A	N/A	N/A	N/A	COG1100
TRINITY_DN2598_c0_g1|m.23610	406	1880	K03785	3-dehydroquinate dehydratase I	ko00400	Phenylalanine, tyrosine and tryptophan biosynthesis	EC:4.2.1.10	3855	COG0710
TRINITY_DN2678_c0_g2|m.26142	151	151	K10573	ubiquitin-conjugating enzyme E2 A	ko04120	Ubiquitin mediated proteolysis	EC:6.3.2.19	N/A	COG5078
TRINITY_DN3109_c0_g1|m.29889	107	1661	K14548
TRINITY_DN3226_c0_g4|m.31135	517	510	K00108	choline dehydrogenase	ko00260	Glycine, serine and threonine metabolism	EC:1.1.99.1	8812	COG2303
TRINITY_DN3335_c0_g1|m.32210	103	377	K12875	apoptotic chromatin condensation inducer in the nucleus	ko03013	RNA transport	N/A	N/A	N/A
TRINITY_DN3530_c0_g1|m.34415	532	513	K01953	asparagine synthase (glutamine-hydrolysing)	ko00250	Alanine, aspartate and glutamate metabolism	EC:6.3.5.4	4066	COG0367
TRINITY_DN3610_c0_g2|m.35238	630	953	K04802	proliferating cell nuclear antigen	ko03030	DNA replication	N/A	N/A	COG0592
TRINITY_DN3697_c0_g1|m.35649	515	550	K03241	translation initiation factor eIF-2B gamma subunit	ko03013	RNA transport	N/A	3743	COG1208
TRINITY_DN3773_c1_g1|m.37683	75	255	K07442	tRNA (adenine-N1-)-methyltransferase catalytic subunit	N/A	N/A	EC:2.1.1.36	16429	COG2519
TRINITY_DN3915_c0_g2|m.39531	111	634	K01417	snapalysin	N/A	N/A	N/A	N/A	N/A
TRINITY_DN3990_c0_g1|m.39819	498	552	K08141	MFS transporter, SP family, general alpha glucoside:H+ symporter	N/A	N/A	N/A	N/A	COG0477
TRINITY_DN4283_c0_g3|m.44509	308	794	K12489	Arf-GAP with coiled-coil, ANK repeat and PH domain-containingprotein	ko04144	Endocytosis	N/A	N/A	N/A
TRINITY_DN4439_c1_g1|m.46013	148	1583	K05546	alpha 1,3-glucosidase	ko00510	N-Glycan biosynthesis	EC:3.2.1.84	15926	N/A
TRINITY_DN4501_c1_g1|m.47538	82	258	K01061	carboxymethylenebutenolidase	ko00361	Chlorocyclohexane and chlorobenzene degradation	EC:3.1.1.45	8806	COG0412
TRINITY_DN4566_c0_g1|m.48571	1138	1547	K11397	chromatin modification-related protein VID21	N/A	N/A	N/A	N/A	N/A
TRINITY_DN4637_c0_g1|m.49676	230	257	K12343	3-oxo-5-alpha-steroid 4-dehydrogenase 1	ko00140	Steroid hormone biosynthesis	EC:1.3.99.5	3865	N/A
TRINITY_DN4943_c1_g1|m.55141	366	600	K08900	mitochondrial chaperone BCS1	N/A	N/A	N/A	N/A	N/A
TRINITY_DN4999_c0_g2|m.55699	135	522	K02920	large subunit ribosomal protein L36e	ko03010	Ribosome	N/A	5842	N/A
TRINITY_DN5063_c0_g1|m.56895	572	491	K05776	molybdate transport system ATP-binding protein	ko02010	ABC transporters	N/A	N/A	COG1119
TRINITY_DN5122_c1_g1|m.57970	66	1065	K13345	peroxin-12	ko04146	Peroxisome	N/A	N/A	N/A
TRINITY_DN5190_c0_g1|m.58274	171	1754	K11292	transcription elongation factor SPT6	N/A	N/A	N/A	N/A	N/A
TRINITY_DN5259_c0_g1|m.60296	301	826	K12878	THO complex subunit 1	ko03013	RNA transport	N/A	N/A	N/A
TRINITY_DN5382_c0_g1|m.62858	281	710	K05920	superoxide reductase	N/A	N/A	N/A	N/A	N/A
TRINITY_DN5552_c2_g1|m.66823	324	470	K01238	myrosinase	N/A	N/A	N/A	N/A	N/A
TRINITY_DN5662_c0_g1|m.69071	382	868	K04965	transient receptor potential cation channel subfamily C member 2	N/A	N/A	N/A	N/A	N/A
TRINITY_DN5823_c1_g1|m.73435	353	354	K10755	replication factor C subunit 2/4	ko03030	DNA replication	N/A	N/A	N/A
TRINITY_DN5878_c0_g1|m.75095	991	1177	K01537	Ca2+-transporting ATPase	N/A	N/A	EC:3.6.3.8	5388	COG0474
TRINITY_DN6068_c0_g1|m.80550	384	587	K03293	amino acid transporter, AAT family	N/A	N/A	N/A	N/A	COG0833;COG1113
TRINITY_DN6156_c0_g1|m.83692	74	413	K09234	Wilms tumor protein 1	N/A	N/A	N/A	N/A	N/A
TRINITY_DN6473_c0_g1|m.87159	514	937	K04567	lysyl-tRNA synthetase, class II	ko00970	Aminoacyl-tRNA biosynthesis	EC:6.1.1.6	4824	COG1190
TRINITY_DN6747_c0_g1|m.88571	124	604	K01288	carboxypeptidase D	N/A	N/A	EC:3.4.16.6	4185	COG2939
TRINITY_DN7212_c0_g2|m.90387	826	1535	K03260	translation initiation factor eIF-4F	ko03013	RNA transport	N/A	3743	N/A
TRINITY_DN7314_c0_g1|m.91519	1212	1212	K12830	splicing factor 3B subunit 3	ko03040	Spliceosome	N/A	N/A	N/A
TRINITY_DN7423_c0_g1|m.92623	401	841	K10601	E3 ubiquitin-protein ligase synoviolin	ko04120	Ubiquitin mediated proteolysis	EC:6.3.2.19	N/A	N/A
TRINITY_DN7551_c0_g1|m.93561	330	329	K00344	NADPH2:quinone reductase	N/A	N/A	EC:1.6.5.5	3960	COG0604
TRINITY_DN8142_c0_g2|m.95978	425	425	K01939	adenylosuccinate synthase	ko00230	Purine metabolism	EC:6.3.4.4	4019	COG0104
TRINITY_DN8255_c1_g1|m.97041	319	319	K00074	3-hydroxybutyryl-CoA dehydrogenase	ko00362	Benzoate degradation	EC:1.1.1.157	8691	COG1250
TRINITY_DN8492_c0_g1|m.98833	461	456	K08073	bifunctional polynucleotide phosphatase/kinase	N/A	N/A	EC:3.1.3.32;2.7.1.78	0046403;0046404	N/A
TRINITY_DN880_c0_g2|m.7961	446	451	K01090	protein phosphatase	N/A	N/A	EC:3.1.3.16	4721	COG0631;COG0639
TRINITY_DN9268_c0_g1|m.103028	598	673	K01874	methionyl-tRNA synthetase	ko00450	Selenoamino acid metabolism	EC:6.1.1.10	4825	COG0143
TRINITY_DN9924_c0_g1|m.106083	2164	2159	K10625	E3 ubiquitin-protein ligase UBR1	N/A	N/A	EC:6.3.2.19	N/A	N/A
TRINITY_DN1015_c0_g1|m.9691	805	1958	K06699	proteasome activator subunit 4	ko03050	Proteasome	N/A	8538	N/A
TRINITY_DN1041_c0_g2|m.9892	474	959	K09885	aquaporin rerated protein, other eukaryote	N/A	N/A	N/A	15250	N/A
TRINITY_DN10960_c0_g1|m.112293	712	836	K00960	DNA-directed RNA polymerase	N/A	N/A	EC:2.7.7.6	3899	N/A
TRINITY_DN11065_c0_g1|m.113446	404	726	K09244	transcriptional regulatory protein AMDR	N/A	N/A	N/A	N/A	N/A
TRINITY_DN1283_c0_g2|m.12610	201	394	K07126	N-acetylmuramic acid 6-phosphate etherase	N/A	N/A	N/A	N/A	COG0790
TRINITY_DN1917_c0_g1|m.18477	56	669	K01652	acetolactate synthase I/II/III large subunit	ko00290	Valine, leucine and isoleucine biosynthesis	EC:2.2.1.6	3984	COG0028
TRINITY_DN2026_c0_g1|m.19398	1240	1528	K05665	ATP-binding cassette, subfamily C (CFTR/MRP), member 1	ko02010	ABC transporters	N/A	N/A	N/A
TRINITY_DN2288_c0_g1|m.21230	423	443	K01238	myrosinase	N/A	N/A	N/A	N/A	N/A
TRINITY_DN2367_c0_g1|m.22060	373	493	K14613
TRINITY_DN2539_c0_g2|m.24052	72	919	K12584	scavenger mRNA-decapping enzyme DcpS	ko03018	RNA degradation	EC:3.-.-.-	N/A	N/A
TRINITY_DN2775_c0_g2|m.27355	399	412	K00894	ethanolamine kinase	ko00564	Glycerophospholipid metabolism	EC:2.7.1.82	4305	COG0510
TRINITY_DN3014_c0_g1|m.29340	636	1204	K06867	autonomous glycyl radical cofactor	N/A	N/A	N/A	N/A	COG0666
TRINITY_DN3243_c1_g1|m.31434	583	582	K01488	adenosine deaminase	ko00230	Purine metabolism	EC:3.5.4.4	4000	COG1816
TRINITY_DN3782_c2_g1|m.37844	172	531	K08158	MFS transporter, DHA1 family, multidrug resistance protein	N/A	N/A	N/A	N/A	COG0477
TRINITY_DN4088_c0_g2|m.41445	217	980	K00555	tRNA (guanine-N2-)-methyltransferase	N/A	N/A	EC:2.1.1.32	4809	COG1867
TRINITY_DN4228_c1_g1|m.43826	678	1525	K08333	phosphoinositide-3-kinase, regulatory subunit 4, p150	ko04140	Regulation of autophagy	EC:2.7.11.1	N/A	N/A
TRINITY_DN4515_c0_g2|m.47673	158	684	K00108	choline dehydrogenase	ko00260	Glycine, serine and threonine metabolism	EC:1.1.99.1	8812	COG2303
TRINITY_DN4579_c0_g1|m.48538	314	313	K01792	glucose-6-phosphate 1-epimerase	ko00010	Glycolysis / Gluconeogenesis	EC:5.1.3.15	47938	COG0676
TRINITY_DN4646_c0_g1|m.49881	193	930	K12495	IQ motif and SEC7 domain-containing protein	ko04144	Endocytosis	N/A	N/A	N/A
TRINITY_DN4707_c0_g1|m.51087	1181	1276	K00021	hydroxymethylglutaryl-CoA reductase (NADPH)	ko00900	Terpenoid backbone biosynthesis	EC:1.1.1.34	4420	COG1257
TRINITY_DN4771_c0_g2|m.51772	25	448	K15289
TRINITY_DN4898_c0_g1|m.53968	165	336	K00001	alcohol dehydrogenase	ko00010	Glycolysis / Gluconeogenesis	EC:1.1.1.1	0004022;0004023;0004024;0004025	COG0604;COG1062;COG1064;COG1454
TRINITY_DN4952_c0_g1|m.54958	206	442	K13021	MFS transporter, ACS family, tartrate transporter	N/A	N/A	N/A	N/A	COG0477
TRINITY_DN5133_c0_g1|m.58060	285	275	K10739	replication factor A2	ko03030	DNA replication	N/A	N/A	N/A
TRINITY_DN5200_c0_g1|m.59361	1202	1202	K06669	structural maintenance of chromosome 3 (chondroitin sulfateproteoglycan 6)	ko04110	Cell cycle	N/A	N/A	COG1196
TRINITY_DN5268_c1_g1|m.59954	444	445	K00924	phosphatidylinositol-4-phosphate 3-kinase	N/A	N/A	N/A	N/A	COG0515;COG1493
TRINITY_DN5454_c0_g1|m.64279	166	369	K02857	rhomboid-related protein 1/2/3	N/A	N/A	EC:3.4.21.105	N/A	N/A
TRINITY_DN5508_c0_g1|m.65711	433	892	K14262	di- and tripeptidase	N/A	N/A	EC:3.4.-.-	N/A	N/A
TRINITY_DN5673_c0_g1|m.69397	598	849	K05661	ATP-binding cassette, subfamily B (MDR/TAP), member 6	ko02010	ABC transporters	N/A	N/A	N/A
TRINITY_DN5733_c0_g2|m.70805	319	319	K08266	G protein beta subunit-like	ko04150	mTOR signaling pathway	N/A	N/A	N/A
TRINITY_DN5786_c2_g1|m.72326	460	521	K03106	signal recognition particle subunit SRP54	ko03060	Protein export	N/A	N/A	COG0541
TRINITY_DN5832_c2_g1|m.73468	284	342	K00547	homocysteine S-methyltransferase	ko00270	Cysteine and methionine metabolism	EC:2.1.1.10	8898	COG2040
TRINITY_DN5940_c1_g1|m.76886	1181	1044	K02831	ser/thr/tyr protein kinase RAD53	ko04111	Cell cycle - yeast	EC:2.7.11.-	4712	COG0515
TRINITY_DN5993_c0_g1|m.77878	388	443	K00685	arginine-tRNA-protein transferase	N/A	N/A	EC:2.3.2.8	4057	COG2935
TRINITY_DN6077_c0_g1|m.81410	540	525	K00849	galactokinase	ko00052	Galactose metabolism	EC:2.7.1.6	4335	COG0153
TRINITY_DN6118_c0_g1|m.82322	204	446	K01613	phosphatidylserine decarboxylase	ko00564	Glycerophospholipid metabolism	EC:4.1.1.65	4609	COG0688
TRINITY_DN6174_c0_g11|m.84068	885	885	K00688	starch phosphorylase	ko00500	Starch and sucrose metabolism	EC:2.4.1.1	0004645;0008184	COG0058
TRINITY_DN6279_c0_g1|m.85049	207	1076	K00492	nitric-oxide synthase, bacterial	ko00340	Histidine metabolism	N/A	N/A	COG0654
TRINITY_DN6387_c0_g1|m.86150	1117	1103	K03235	elongation factor EF-3	N/A	N/A	N/A	3746	N/A
TRINITY_DN6496_c0_g1|m.87151	49	76	K02260	cytochrome c oxidase subunit XVII assembly protein	ko00190	Oxidative phosphorylation	N/A	N/A	N/A
TRINITY_DN6983_c0_g1|m.89544	195	608	K01279	tripeptidyl-peptidase I	ko04142	Lysosome	EC:3.4.14.9	19131	N/A
TRINITY_DN7228_c0_g1|m.90526	702	902	K00936	arginine kinase	N/A	N/A	N/A	N/A	N/A
TRINITY_DN7445_c0_g1|m.92847	1684	1664	K10661	E3 ubiquitin-protein ligase MARCH6	ko04141	Protein processing in endoplasmic reticulum	EC:6.3.2.19	N/A	N/A
TRINITY_DN7960_c0_g1|m.95083	175	1486	K05674	ATP-binding cassette, subfamily C (CFTR/MRP), member 10	ko02010	ABC transporters	N/A	N/A	N/A
TRINITY_DN8159_c0_g1|m.96112	461	1076	K00492	nitric-oxide synthase, bacterial	ko00340	Histidine metabolism	N/A	N/A	COG0654
TRINITY_DN8390_c1_g1|m.98165	445	511	K02433	aspartyl-tRNA(Asn)/glutamyl-tRNA (Gln) amidotransferase subunit A	ko00970	Aminoacyl-tRNA biosynthesis	EC:6.3.5.6;6.3.5.7	0050566;0050567	COG0154
TRINITY_DN8514_c0_g1|m.98983	546	553	K14771
TRINITY_DN8652_c1_g1|m.99677	60	65	K02905	large subunit ribosomal protein L29e	ko03010	Ribosome	N/A	5842	N/A
TRINITY_DN9080_c0_g1|m.100697	683	716	K13726	metallopeptidase MepB	N/A	N/A	EC:3.4.24.-	N/A	N/A
TRINITY_DN9168_c0_g2|m.101983	853	1424	K01183	chitinase	ko00520	Amino sugar and nucleotide sugar metabolism	EC:3.2.1.14	4568	COG3325
TRINITY_DN928_c0_g2|m.8666	2026	2035	K10706	senataxin	N/A	N/A	EC:3.6.1.-	N/A	N/A
TRINITY_DN9415_c0_g1|m.104124	289	313	K00100	1-deoxy-D-xylulose-5-phosphate reductoisomerase	ko00051	Fructose and mannose metabolism	N/A	N/A	COG0111;COG0677;COG0743;COG1063
TRINITY_DN9546_c0_g1|m.104842	262	264	K02732	20S proteasome subunit beta 6	ko03050	Proteasome	EC:3.4.25.1	N/A	COG0638
TRINITY_DN10015_c0_g1|m.106881	404	401	K01754	threonine dehydratase	ko00260	Glycine, serine and threonine metabolism	EC:4.3.1.19	4794	COG1171
TRINITY_DN10144_c0_g1|m.107579	236	1108	K15503
TRINITY_DN10266_c0_g1|m.108371	129	200	K00540	formate acetyltransferase activating enzyme	N/A	N/A	N/A	N/A	N/A
TRINITY_DN11050_c0_g1|m.113274	1428	1514	K05665	ATP-binding cassette, subfamily C (CFTR/MRP), member 1	ko02010	ABC transporters	N/A	N/A	N/A
TRINITY_DN1115_c1_g1|m.10756	229	400	K13212	RNA-binding protein Luc7-like 2	N/A	N/A	N/A	N/A	N/A
TRINITY_DN11273_c0_g1|m.115432	468	491	K00382	dihydrolipoamide dehydrogenase	ko00010	Glycolysis / Gluconeogenesis	EC:1.8.1.4	4148	COG1249
TRINITY_DN11418_c0_g1|m.116138	125	1567	K02021	putative ABC transport system ATP-binding protein	N/A	N/A	N/A	N/A	COG1132;COG2274
TRINITY_DN11587_c0_g1|m.116793	121	1452	K11592	endoribonuclease Dicer	N/A	N/A	EC:3.1.26.-	N/A	N/A
TRINITY_DN1197_c0_g1|m.11094	438	444	K01443	N-acetylglucosamine-6-phosphate deacetylase	ko00520	Amino sugar and nucleotide sugar metabolism	EC:3.5.1.25	8448	COG1820
TRINITY_DN1351_c1_g1|m.13797	795	2184	K15361
TRINITY_DN1681_c0_g1|m.16589	169	497	K00877	hydroxymethylpyrimidine/phosphomethylpyrimidine kinase	ko00730	Thiamine metabolism	EC:2.7.1.49;2.7.4.7	0008902;0008972	COG0351;COG0819
TRINITY_DN2145_c0_g2|m.20282	57	413	K12848	U4/U6.U5 tri-snRNP component SNU23	ko03040	Spliceosome	N/A	N/A	N/A
TRINITY_DN2273_c0_g1|m.21125	1063	1103	K10858	DNA mismatch repair protein PMS2	ko03430	Mismatch repair	N/A	N/A	N/A
TRINITY_DN2358_c0_g1|m.22080	244	245	K01091	phosphoglycolate phosphatase	ko00630	Glyoxylate and dicarboxylate metabolism	EC:3.1.3.18	8967	COG0546
TRINITY_DN2530_c0_g1|m.24244	939	939	K00288	methylenetetrahydrofolate dehydrogenase (NADP+) /methenyltetrahydrofolate cyclohydrolase / formyltetrahydrofolatesynthetase	ko00670	One carbon pool by folate	EC:1.5.1.5;3.5.4.9;6.3.4.3	0004488;0004477;0004329	N/A
TRINITY_DN3004_c0_g1|m.29180	225	279	K10753	histone chaperone ASF1	N/A	N/A	N/A	N/A	N/A
TRINITY_DN3117_c0_g1|m.30046	818	1247	K15445
TRINITY_DN3234_c0_g1|m.31330	1244	1261	K03010	DNA-directed RNA polymerase II subunit B	ko00230	Purine metabolism	EC:2.7.7.6	3901	COG0085
TRINITY_DN3341_c0_g1|m.32276	1123	1665	K06877	Sep-tRNA:Cys-tRNA synthetase	N/A	N/A	N/A	N/A	COG1205
TRINITY_DN3446_c0_g1|m.33511	358	709	K00273	D-amino-acid oxidase	ko00260	Glycine, serine and threonine metabolism	EC:1.4.3.3	3884	N/A
TRINITY_DN3617_c1_g1|m.35426	74	407	K06004	aspergillopepsin I	N/A	N/A	EC:3.4.23.18	N/A	N/A
TRINITY_DN36_c0_g1|m.220	86	1096	K07824	benzoate 4-monooxygenase	ko00362	Benzoate degradation	EC:1.14.13.12	18664	N/A
TRINITY_DN3777_c0_g1|m.37688	317	570	K09424	Myb-like DNA-binding protein REB1	N/A	N/A	N/A	N/A	N/A
TRINITY_DN391_c1_g1|m.3308	203	676	K00908	Ca2+/calmodulin-dependent protein kinase	N/A	N/A	EC:2.7.11.17	0004684;0004685	COG0515
TRINITY_DN3994_c0_g1|m.40373	331	495	K11173	hydroxyacid-oxoacid transhydrogenase	N/A	N/A	EC:1.1.99.24	47988	N/A
TRINITY_DN4079_c0_g1|m.41391	701	803	K12842	U2-associated protein SR140	ko03040	Spliceosome	N/A	N/A	N/A
TRINITY_DN4506_c0_g1|m.47640	139	375	K08603	thermolysin	N/A	N/A	EC:3.4.24.27	N/A	N/A
TRINITY_DN456_c0_g1|m.3904	51	509	K06106	cortactin	ko04530	Tight junction	N/A	N/A	N/A
TRINITY_DN4639_c0_g2|m.48965	119	475	K14855
TRINITY_DN4697_c1_g2|m.49059	492	491	K01556	kynureninase	ko00380	Tryptophan metabolism	EC:3.7.1.3	30429	COG3844
TRINITY_DN4764_c0_g1|m.50605	4078	4023	K10592	E3 ubiquitin-protein ligase HUWE1	ko04120	Ubiquitin mediated proteolysis	EC:6.3.2.19	N/A	N/A
TRINITY_DN4824_c0_g2|m.52991	152	152	K01802	peptidylprolyl isomerase	N/A	N/A	EC:5.2.1.8	3755	N/A
TRINITY_DN4890_c1_g1|m.53944	357	1796	K01529	dynamin GTPase	N/A	N/A	N/A	N/A	N/A
TRINITY_DN4945_c0_g2|m.54528	178	709	K00140	methylmalonate-semialdehyde dehydrogenase	ko00280	Valine, leucine and isoleucine degradation	EC:1.2.1.27	4491	COG1012
TRINITY_DN5320_c2_g1|m.61670	312	681	K00276	primary-amine oxidase	ko00260	Glycine, serine and threonine metabolism	EC:1.4.3.21	8131	COG3733
TRINITY_DN5387_c0_g2|m.62788	737	736	K01194	alpha,alpha-trehalase	ko00500	Starch and sucrose metabolism	EC:3.2.1.28	4555	COG1626
TRINITY_DN5448_c1_g1|m.63215	593	603	K12373	hexosaminidase	ko00511	Other glycan degradation	EC:3.2.1.52	4563	COG3525
TRINITY_DN5502_c0_g1|m.65671	146	873	K09242	transcriptional regulatory protein LEU3	N/A	N/A	N/A	N/A	N/A
TRINITY_DN5557_c0_g2|m.66790	432	694	K01520	dUTP pyrophosphatase	ko00240	Pyrimidine metabolism	EC:3.6.1.23	4170	COG0756
TRINITY_DN5616_c0_g1|m.68030	542	538	K08657	taspase, threonine aspartase, 1	N/A	N/A	EC:3.4.25.-	N/A	N/A
TRINITY_DN5665_c1_g1|m.68998	195	812	K01288	carboxypeptidase D	N/A	N/A	EC:3.4.16.6	4185	COG2939
TRINITY_DN5879_c1_g1|m.74929	921	927	K12855	pre-mRNA-processing factor 6	ko03040	Spliceosome	N/A	N/A	COG0457
TRINITY_DN5933_c0_g1|m.76223	559	702	K01908	propionyl-CoA synthetase	ko00640	Propanoate metabolism	EC:6.2.1.17	50218	COG0365
TRINITY_DN6023_c0_g2|m.79180	351	1199	K15385
TRINITY_DN606_c0_g2|m.5792	231	228	K12193	charged multivesicular body protein 3	ko04144	Endocytosis	N/A	N/A	N/A
TRINITY_DN6265_c0_g1|m.84903	370	402	K05994	bacterial leucyl aminopeptidase	N/A	N/A	EC:3.4.11.10	N/A	N/A
TRINITY_DN6373_c0_g1|m.86016	715	707	K01277	dipeptidyl-peptidase III	N/A	N/A	EC:3.4.14.4	17039	N/A
TRINITY_DN6477_c0_g5|m.87120	216	216	K07936	GTP-binding nuclear protein Ran	ko03013	RNA transport	N/A	N/A	N/A
TRINITY_DN6599_c0_g1|m.87968	689	688	K08282	non-specific serine/threonine protein kinase	N/A	N/A	EC:2.7.11.1	N/A	N/A
TRINITY_DN6754_c0_g1|m.88675	80	1149	K08869	aarF domain-containing kinase	N/A	N/A	N/A	N/A	N/A
TRINITY_DN7218_c0_g1|m.90186	31	879	K00681	gamma-glutamyltranspeptidase	ko00430	Taurine and hypotaurine metabolism	EC:2.3.2.2	3840	COG0405
TRINITY_DN7557_c0_g1|m.93545	788	802	K10405	kinesin family member C1	N/A	N/A	N/A	N/A	N/A
TRINITY_DN76_c0_g2|m.762	449	1771	K10392	kinesin family member 1/13/14	N/A	N/A	N/A	N/A	N/A
TRINITY_DN8147_c1_g1|m.95898	308	1183	K01106	inositol-1,4,5-trisphosphate 5-phosphatase	ko00562	Inositol phosphate metabolism	EC:3.1.3.56	4445	N/A
TRINITY_DN84_c0_g1|m.854	307	486	K00517	beta-carotene 15,15'-monooxygenase	ko00363	Bisphenol degradation	N/A	N/A	COG2124
TRINITY_DN8635_c0_g1|m.99589	102	461	K00540	formate acetyltransferase activating enzyme	N/A	N/A	N/A	N/A	N/A
TRINITY_DN8821_c0_g1|m.100151	71	3955	K01932	protein neuralized	N/A	N/A	N/A	N/A	COG1020
TRINITY_DN9153_c0_g1|m.101820	446	482	K08329	autophagy-related protein 17	ko04140	Regulation of autophagy	N/A	N/A	N/A
TRINITY_DN9273_c0_g1|m.103038	422	426	K14264	kynurenine aminotransferase	ko00380	Tryptophan metabolism	EC:2.6.1.7	16212	N/A
TRINITY_DN9401_c0_g1|m.104007	144	261	K00287	dihydrofolate reductase	ko00670	One carbon pool by folate	EC:1.5.1.3	4146	COG0262
TRINITY_DN9531_c0_g1|m.104772	292	591	K00936	arginine kinase	N/A	N/A	N/A	N/A	N/A
TRINITY_DN10101_c0_g1|m.107608	217	1891	K11563	kinetochore protein Spc7/SPC105	N/A	N/A	N/A	N/A	N/A
TRINITY_DN10232_c0_g1|m.108335	639	637	K10259	F-box and WD-40 domain protein MET30	ko04111	Cell cycle - yeast	N/A	N/A	COG2319
TRINITY_DN10376_c0_g1|m.109592	203	593	K02735	20S proteasome subunit beta 3	ko03050	Proteasome	EC:3.4.25.1	N/A	COG0638
TRINITY_DN10510_c0_g1|m.110354	263	496	K00309	N1-acetylpolyamine oxidase	N/A	N/A	N/A	N/A	N/A
TRINITY_DN10917_c0_g1|m.111808	628	653	K10772	AP endonuclease 2	ko03410	Base excision repair	EC:4.2.99.18	3906	N/A
TRINITY_DN11022_c0_g1|m.113037	56	794	K09241	transcriptional regulatory protein GAL4	N/A	N/A	N/A	N/A	N/A
TRINITY_DN11124_c0_g1|m.114203	180	424	K15290
TRINITY_DN1249_c0_g1|m.11781	190	1262	K12385	Niemann-Pick C1 protein	ko04142	Lysosome	N/A	N/A	N/A
TRINITY_DN1651_c0_g1|m.16466	510	546	K03379	cyclohexanone monooxygenase	ko00930	Caprolactam degradation	EC:1.14.13.22	18667	N/A
TRINITY_DN1767_c0_g1|m.17302	404	406	K00826	branched-chain amino acid aminotransferase	ko00280	Valine, leucine and isoleucine degradation	EC:2.6.1.42	4084	COG0115
TRINITY_DN1885_c0_g1|m.18205	66	375	K00008	L-iditol 2-dehydrogenase	ko00051	Fructose and mannose metabolism	EC:1.1.1.14	3939	COG1063
TRINITY_DN2333_c1_g1|m.21817	221	373	K14962
TRINITY_DN2423_c0_g1|m.22686	440	415	K11566	DASH complex subunit ASK1	N/A	N/A	N/A	N/A	N/A
TRINITY_DN2511_c0_g1|m.23632	646	1974	K10352	myosin heavy chain	ko04530	Tight junction	N/A	N/A	N/A
TRINITY_DN2660_c0_g2|m.25995	453	451	K08282	non-specific serine/threonine protein kinase	N/A	N/A	EC:2.7.11.1	N/A	N/A
TRINITY_DN3202_c0_g1|m.30815	519	489	K01920	glutathione synthase	ko00480	Glutathione metabolism	EC:6.3.2.3	4363	COG0189
TRINITY_DN3411_c0_g1|m.33107	122	496	K02214	cell division control protein 7	ko04110	Cell cycle	EC:2.7.11.1	N/A	COG0515
TRINITY_DN3594_c0_g1|m.35092	209	311	K01046	triacylglycerol lipase	ko00561	Glycerolipid metabolism	EC:3.1.1.3	4806	COG1075
TRINITY_DN3679_c0_g2|m.35527	209	733	K10403	kinesin family member 22	N/A	N/A	N/A	N/A	N/A
TRINITY_DN4054_c1_g1|m.40498	639	947	K12392	AP-1 complex subunit beta-1	ko04142	Lysosome	N/A	N/A	N/A
TRINITY_DN4127_c1_g1|m.42091	359	897	K03555	DNA mismatch repair protein MutS	ko03430	Mismatch repair	N/A	N/A	COG0249
TRINITY_DN4199_c0_g1|m.43096	147	267	K08863	polo-like kinase 4	N/A	N/A	EC:2.7.11.21	N/A	N/A
TRINITY_DN4342_c0_g1|m.45380	1810	1807	K14550
TRINITY_DN4548_c0_g1|m.47604	237	1913	K01952	phosphoribosylformylglycinamidine synthase	ko00230	Purine metabolism	EC:6.3.5.3	4642	COG0046;COG0047
TRINITY_DN4621_c0_g1|m.49415	49	445	K10958	DNA repair protein RAD57	ko03440	Homologous recombination	N/A	N/A	N/A
TRINITY_DN4870_c0_g1|m.53647	688	673	K06641	serine/threonine-protein kinase Chk2	ko04110	Cell cycle	EC:2.7.11.1	N/A	COG0515
TRINITY_DN4931_c0_g2|m.54693	226	374	K15278
TRINITY_DN5303_c0_g2|m.61284	1093	1617	K10597	ubiquitin conjugation factor E4 B	ko04120	Ubiquitin mediated proteolysis	EC:6.3.2.19	N/A	N/A
TRINITY_DN5368_c0_g2|m.62392	366	391	K11344	chromatin modification-related protein EAF6	N/A	N/A	N/A	N/A	N/A
TRINITY_DN5433_c0_g1|m.63927	459	592	K05909	adenylyl-sulfate reductase (glutathione)	N/A	N/A	N/A	N/A	N/A
TRINITY_DN5489_c1_g1|m.65302	140	212	K07477	translin	N/A	N/A	N/A	N/A	COG2178
TRINITY_DN5600_c0_g2|m.67516	234	272	K06630	tyrosine 3-monooxygenase/tryptophan 5-monooxygenase activationprotein	ko04110	Cell cycle	N/A	N/A	N/A
TRINITY_DN5650_c0_g1|m.67916	216	885	K06634	cyclin H	ko03420	Nucleotide excision repair	N/A	N/A	N/A
TRINITY_DN5708_c0_g1|m.70076	85	98	K07145	5-hydroxyisourate hydrolase	N/A	N/A	N/A	N/A	COG2329
TRINITY_DN5764_c0_g1|m.71452	263	634	K01183	chitinase	ko00520	Amino sugar and nucleotide sugar metabolism	EC:3.2.1.14	4568	COG3325
TRINITY_DN5811_c0_g2|m.73238	235	415	K01567	N-sulfoglucosamine sulfohydrolase	N/A	N/A	N/A	N/A	N/A
TRINITY_DN5864_c0_g1|m.74349	672	1550	K10643	CCR4-NOT transcription complex subunit 4	ko03018	RNA degradation	EC:6.3.2.19	N/A	N/A
TRINITY_DN6059_c2_g1|m.80347	367	420	K08189	MFS transporter, MCP family, solute carrier family 16(monocarboxylic acid transporters), member 13	N/A	N/A	N/A	N/A	N/A
TRINITY_DN6342_c0_g1|m.85246	329	369	K02012	iron(III) transport system substrate-binding protein	ko02010	ABC transporters	N/A	N/A	COG1840
TRINITY_DN6565_c0_g1|m.87750	268	784	K09566	peptidyl-prolyl isomerase G (cyclophilin G)	N/A	N/A	EC:5.2.1.8	0003755;0016018	N/A
TRINITY_DN6894_c0_g1|m.89299	303	1586	K11592	endoribonuclease Dicer	N/A	N/A	EC:3.1.26.-	N/A	N/A
TRINITY_DN7291_c0_g1|m.90444	363	363	K05757	actin related protein 2/3 complex, subunit 1A/1B	ko04666	Fc gamma R-mediated phagocytosis	N/A	N/A	N/A
TRINITY_DN7398_c0_g2|m.92279	189	883	K04718	sphingosine kinase	ko00600	Sphingolipid metabolism	EC:2.7.1.91	8481	N/A
TRINITY_DN7518_c0_g1|m.93416	1114	1121	K01869	leucyl-tRNA synthetase	ko00290	Valine, leucine and isoleucine biosynthesis	EC:6.1.1.4	4823	COG0495
TRINITY_DN7657_c0_g1|m.94234	346	341	K03115	casein kinase 2, beta polypeptide	ko04310	Wnt signaling pathway	N/A	N/A	N/A
TRINITY_DN8116_c0_g1|m.95514	346	346	K07119	N-acetylmuramic acid 6-phosphate etherase	N/A	N/A	N/A	N/A	COG2130
TRINITY_DN834_c0_g1|m.7299	467	1000	K13281	UV DNA damage endonuclease	N/A	N/A	EC:3.-.-.-	N/A	COG4294
TRINITY_DN9136_c0_g1|m.101647	394	1939	K02320	DNA polymerase alpha subunit A	ko00230	Purine metabolism	EC:2.7.7.7	3889	COG0417
TRINITY_DN9366_c0_g1|m.103741	241	1640	K14859
TRINITY_DN9499_c0_g1|m.104579	400	456	K00830	alanine-glyoxylate transaminase / serine-glyoxylate transaminase /serine-pyruvate transaminase	ko00250	Alanine, aspartate and glutamate metabolism	EC:2.6.1.44;2.6.1.45;2.6.1.51	0008453;0050281;0004760	N/A
TRINITY_DN987_c0_g1|m.9326	191	196	K11975	E3 ubiquitin-protein ligase RNF144	N/A	N/A	EC:6.3.2.19	N/A	N/A
TRINITY_DN10916_c1_g1|m.111797	295	612	K12343	3-oxo-5-alpha-steroid 4-dehydrogenase 1	ko00140	Steroid hormone biosynthesis	EC:1.3.99.5	3865	N/A
TRINITY_DN11020_c0_g1|m.113005	916	908	K07117	N-acetylmuramic acid 6-phosphate etherase	N/A	N/A	N/A	N/A	COG2940
TRINITY_DN11123_c1_g1|m.114112	147	137	K10419	dynein light chain roadblock-type	N/A	N/A	N/A	N/A	N/A
TRINITY_DN11383_c0_g1|m.115926	170	173	K03952	NADH dehydrogenase (ubiquinone) 1 alpha subcomplex 8	ko00190	Oxidative phosphorylation	EC:1.6.5.3;1.6.99.3	0008137;0003954	N/A
TRINITY_DN1407_c0_g2|m.14828	408	871	K00777	NAD-diphthamide ADP-ribosyltransferase	N/A	N/A	N/A	N/A	N/A
TRINITY_DN1766_c1_g1|m.17285	132	346	K15078
TRINITY_DN2116_c0_g1|m.19848	158	835	K01077	alkaline phosphatase	ko00627	Aminobenzoate degradation	EC:3.1.3.1	4035	COG1785
TRINITY_DN2510_c1_g1|m.23607	104	3930	K15384
TRINITY_DN2578_c0_g2|m.24596	351	346	K00344	NADPH2:quinone reductase	N/A	N/A	EC:1.6.5.5	3960	COG0604
TRINITY_DN2660_c0_g1|m.25991	378	451	K08282	non-specific serine/threonine protein kinase	N/A	N/A	EC:2.7.11.1	N/A	N/A
TRINITY_DN2729_c0_g2|m.27041	269	444	K11090	lupus La protein	ko05322	Systemic lupus erythematosus	N/A	N/A	N/A
TRINITY_DN3201_c0_g2|m.30800	877	969	K00551	phosphatidylethanolamine N-methyltransferase	ko00564	Glycerophospholipid metabolism	EC:2.1.1.17	4608	N/A
TRINITY_DN3410_c1_g1|m.33181	213	2692	K10380	ankyrin	N/A	N/A	N/A	N/A	N/A
TRINITY_DN3593_c0_g1|m.35077	435	1435	K05841	sterol 3beta-glucosyltransferase	N/A	N/A	EC:2.4.1.173	16906	N/A
TRINITY_DN3679_c0_g1|m.35524	70	733	K10403	kinesin family member 22	N/A	N/A	N/A	N/A	N/A
TRINITY_DN3971_c0_g1|m.40215	181	1088	K01684	galactonate dehydratase	ko00052	Galactose metabolism	EC:4.2.1.6	8869	COG4948
TRINITY_DN4127_c0_g1|m.42084	291	907	K03555	DNA mismatch repair protein MutS	ko03430	Mismatch repair	N/A	N/A	COG0249
TRINITY_DN4341_c0_g1|m.44598	276	304	K00471	gamma-butyrobetaine dioxygenase	ko00310	Lysine degradation	EC:1.14.11.1	8336	N/A
TRINITY_DN448_c0_g1|m.4240	133	191	K00599	trans-aconitate 2-methyltransferase	ko00340	Histidine metabolism	N/A	N/A	COG0500
TRINITY_DN4547_c1_g1|m.48320	323	334	K01183	chitinase	ko00520	Amino sugar and nucleotide sugar metabolism	EC:3.2.1.14	4568	COG3325
TRINITY_DN461_c0_g1|m.4396	428	1419	K14209	solute carrier family 36 (proton-coupled amino acid transporter),member 1	ko04974	Protein digestion and absorption	N/A	N/A	N/A
TRINITY_DN486_c0_g2|m.4646	278	1974	K10352	myosin heavy chain	ko04530	Tight junction	N/A	N/A	N/A
TRINITY_DN4931_c0_g1|m.54688	146	443	K15278
TRINITY_DN5047_c1_g1|m.56339	70	460	K10722	CYP315A1; ecdysteroid 2-hydroxylase	ko00981	Insect hormone biosynthesis	N/A	42768	N/A
TRINITY_DN5107_c0_g1|m.57860	941	957	K08269	unc51-like kinase	ko04140	Regulation of autophagy	EC:2.7.11.1	N/A	N/A
TRINITY_DN523_c0_g1|m.5156	92	136	K03676	glutaredoxin 3	N/A	N/A	N/A	N/A	COG0695
TRINITY_DN5303_c0_g1|m.61272	1091	1617	K10597	ubiquitin conjugation factor E4 B	ko04120	Ubiquitin mediated proteolysis	EC:6.3.2.19	N/A	N/A
TRINITY_DN5432_c0_g1|m.64008	461	455	K00309	N1-acetylpolyamine oxidase	N/A	N/A	N/A	N/A	N/A
TRINITY_DN5542_c2_g1|m.66028	97	825	K04466	mitogen-activated protein kinase kinase kinase 14	ko04010	MAPK signaling pathway	EC:2.7.11.25	4709	N/A
TRINITY_DN5600_c0_g1|m.67511	232	275	K06630	tyrosine 3-monooxygenase/tryptophan 5-monooxygenase activationprotein	ko04110	Cell cycle	N/A	N/A	N/A
TRINITY_DN5707_c0_g1|m.70089	447	920	K12605	CCR4-NOT transcription complex subunit 2	ko03018	RNA degradation	N/A	N/A	N/A
TRINITY_DN5811_c0_g1|m.73230	396	415	K01567	N-sulfoglucosamine sulfohydrolase	N/A	N/A	N/A	N/A	N/A
TRINITY_DN5863_c1_g1|m.74426	515	671	K09241	transcriptional regulatory protein GAL4	N/A	N/A	N/A	N/A	N/A
TRINITY_DN5917_c0_g1|m.76024	202	662	K08292	elongation factor 2 kinase	N/A	N/A	EC:2.7.11.20	N/A	N/A
TRINITY_DN6341_c0_g1|m.85583	317	335	K01749	hydroxymethylbilane synthase	ko00860	Porphyrin and chlorophyll metabolism	EC:2.5.1.61	4418	COG0181
TRINITY_DN6444_c0_g1|m.86714	252	252	K00059	3-oxoacyl-[acyl-carrier protein] reductase	ko00061	Fatty acid biosynthesis	EC:1.1.1.100	4316	COG1028
TRINITY_DN7290_c0_g1|m.91062	680	1192	K13123	G patch domain-containing protein 1	N/A	N/A	N/A	N/A	N/A
TRINITY_DN7398_c0_g1|m.92272	210	883	K04718	sphingosine kinase	ko00600	Sphingolipid metabolism	EC:2.7.1.91	8481	N/A
TRINITY_DN7517_c0_g1|m.93303	253	709	K01104	protein-tyrosine phosphatase	N/A	N/A	EC:3.1.3.48	4725	COG0394;COG2365
TRINITY_DN7656_c0_g1|m.94204	197	662	K08292	elongation factor 2 kinase	N/A	N/A	EC:2.7.11.20	N/A	N/A
TRINITY_DN8115_c0_g1|m.95554	128	1406	K11837	ubiquitin carboxyl-terminal hydrolase 6/32	N/A	N/A	EC:3.1.2.15	4221	N/A
TRINITY_DN9135_c0_g1|m.101638	80	287	K10659	E3 ubiquitin-protein ligase MARCH4/9/11	N/A	N/A	EC:6.3.2.19	N/A	N/A
TRINITY_DN9240_c0_g1|m.102756	331	338	K03259	translation initiation factor eIF-4E	ko03013	RNA transport	N/A	3743	N/A
TRINITY_DN9365_c0_g1|m.103770	352	356	K11518	mitochondrial import receptor subunit TOM40	ko05014	Amyotrophic lateral sclerosis (ALS)	N/A	N/A	N/A
TRINITY_DN9498_c0_g1|m.104577	171	597	K05909	adenylyl-sulfate reductase (glutathione)	N/A	N/A	N/A	N/A	N/A
TRINITY_DN9878_c0_g1|m.105679	69	370	K14709
TRINITY_DN10031_c0_g1|m.107053	97	710	K08157	MFS transporter, DHA1 family, multidrug resistance protein	N/A	N/A	N/A	N/A	COG0477
TRINITY_DN10160_c0_g1|m.108077	636	630	K11370	ADA HAT complex component 1	N/A	N/A	N/A	N/A	N/A
TRINITY_DN10283_c0_g1|m.108420	269	311	K01046	triacylglycerol lipase	ko00561	Glycerolipid metabolism	EC:3.1.1.3	4806	COG1075
TRINITY_DN10585_c0_g1|m.110627	96	331	K01175	micrococcal nuclease	N/A	N/A	N/A	N/A	N/A
TRINITY_DN10962_c0_g1|m.112261	283	329	K04564	superoxide dismutase, Fe-Mn family	ko04146	Peroxisome	EC:1.15.1.1	0008382;0008383	COG0605
TRINITY_DN11067_c0_g1|m.113383	120	937	K04567	lysyl-tRNA synthetase, class II	ko00970	Aminoacyl-tRNA biosynthesis	EC:6.1.1.6	4824	COG1190
TRINITY_DN11434_c0_g1|m.116246	553	567	K07739	elongator complex protein 3	N/A	N/A	EC:2.3.1.48	N/A	COG1243
TRINITY_DN1206_c1_g1|m.11673	51	115	K00389	putative membrane protein	N/A	N/A	N/A	N/A	COG2149
TRINITY_DN1452_c0_g1|m.14792	245	406	K06004	aspergillopepsin I	N/A	N/A	EC:3.4.23.18	N/A	N/A
TRINITY_DN1693_c0_g2|m.16750	222	253	K12881	THO complex subunit 4	ko03013	RNA transport	N/A	N/A	N/A
TRINITY_DN2027_c0_g1|m.19284	542	542	K01951	GMP synthase (glutamine-hydrolysing)	ko00230	Purine metabolism	EC:6.3.5.2	3922	COG0518;COG0519
TRINITY_DN2158_c0_g1|m.19795	87	1529	K05667	ATP-binding cassette, subfamily C (CFTR/MRP), member 3	ko02010	ABC transporters	N/A	N/A	N/A
TRINITY_DN236_c0_g1|m.2611	2186	2818	K02324	DNA polymerase epsilon subunit 1	ko00230	Purine metabolism	EC:2.7.7.7	3893	COG0417
TRINITY_DN2691_c0_g1|m.26393	413	399	K10808	ribonucleoside-diphosphate reductase subunit M2	ko00230	Purine metabolism	EC:1.17.4.1	4748	N/A
TRINITY_DN2906_c0_g1|m.28401	209	424	K01567	N-sulfoglucosamine sulfohydrolase	N/A	N/A	N/A	N/A	N/A
TRINITY_DN3248_c0_g1|m.30745	172	209	K00551	phosphatidylethanolamine N-methyltransferase	ko00564	Glycerophospholipid metabolism	EC:2.1.1.17	4608	N/A
TRINITY_DN3353_c0_g2|m.32459	483	568	K00671	glycylpeptide N-tetradecanoyltransferase	N/A	N/A	EC:2.3.1.97	4379	N/A
TRINITY_DN3457_c0_g3|m.33548	281	1454	K00777	NAD-diphthamide ADP-ribosyltransferase	N/A	N/A	N/A	N/A	N/A
TRINITY_DN3548_c0_g2|m.34309	357	512	K15627
TRINITY_DN3625_c0_g1|m.35756	1163	1195	K12232	E3 ubiquitin-protein ligase HECTD2	N/A	N/A	EC:6.3.2.19	N/A	N/A
TRINITY_DN3784_c0_g2|m.37813	236	215	K06685	maintenance of ploidy protein MOB1 (MPS1 binder 1)	ko04111	Cell cycle - yeast	N/A	N/A	N/A
TRINITY_DN3857_c1_g1|m.38161	285	466	K01409	O-sialoglycoprotein endopeptidase	N/A	N/A	EC:3.4.24.57	8450	COG0533
TRINITY_DN4005_c0_g1|m.40665	1935	2429	K07300	Ca2+:H+ antiporter	N/A	N/A	N/A	N/A	COG0387
TRINITY_DN4089_c0_g1|m.41537	749	764	K01441	alkaline ceramidase	ko00600	Sphingolipid metabolism	EC:3.5.1.23	17040	N/A
TRINITY_DN4154_c0_g1|m.42556	461	1076	K00492	nitric-oxide synthase, bacterial	ko00340	Histidine metabolism	N/A	N/A	COG0654
TRINITY_DN4449_c2_g1|m.46702	205	2089	K05841	sterol 3beta-glucosyltransferase	N/A	N/A	EC:2.4.1.173	16906	N/A
TRINITY_DN4516_c0_g2|m.47754	421	511	K13205	A1 cistron-splicing factor AAR2	N/A	N/A	N/A	N/A	N/A
TRINITY_DN4580_c0_g1|m.48689	530	703	K01277	dipeptidyl-peptidase III	N/A	N/A	EC:3.4.14.4	17039	N/A
TRINITY_DN4708_c0_g2|m.50863	225	773	K08187	MFS transporter, MCP family, solute carrier family 16(monocarboxylic acid transporters), member 10	ko04974	Protein digestion and absorption	N/A	N/A	N/A
TRINITY_DN4772_c0_g2|m.51843	83	114	K09102	heteromeric Ino2p/Ino4p transcription factor	N/A	N/A	N/A	N/A	N/A
TRINITY_DN4898_c1_g1|m.53976	179	336	K00001	alcohol dehydrogenase	ko00010	Glycolysis / Gluconeogenesis	EC:1.1.1.1	0004022;0004023;0004024;0004025	COG0604;COG1062;COG1064;COG1454
TRINITY_DN4952_c2_g1|m.54966	124	456	K13021	MFS transporter, ACS family, tartrate transporter	N/A	N/A	N/A	N/A	COG0477
TRINITY_DN5333_c0_g1|m.61953	720	761	K10844	DNA excision repair protein ERCC-2	ko03420	Nucleotide excision repair	EC:3.6.1.-	43139	N/A
TRINITY_DN5454_c2_g1|m.64306	82	1104	K02327	DNA polymerase delta subunit 1	ko00230	Purine metabolism	EC:2.7.7.7	3891	COG0417
TRINITY_DN5675_c0_g1|m.69236	337	490	K00517	beta-carotene 15,15'-monooxygenase	ko00363	Bisphenol degradation	N/A	N/A	COG2124
TRINITY_DN5787_c1_g1|m.72139	286	451	K03004	DNA-directed RNA polymerase I subunit A43	ko00230	Purine metabolism	EC:2.7.7.6	3900	N/A
TRINITY_DN5885_c0_g1|m.74732	699	684	K03509	DNA polymerase eta subunit	N/A	N/A	EC:2.7.7.7	15999	COG0389
TRINITY_DN6030_c0_g2|m.79455	285	312	K15598
TRINITY_DN6119_c0_g2|m.82485	136	229	K06867	autonomous glycyl radical cofactor	N/A	N/A	N/A	N/A	COG0666
TRINITY_DN6174_c0_g15|m.84094	885	885	K00688	starch phosphorylase	ko00500	Starch and sucrose metabolism	EC:2.4.1.1	0004645;0008184	COG0058
TRINITY_DN6389_c0_g1|m.86094	405	404	K11108	RNA 3'-terminal phosphate cyclase-like protein	N/A	N/A	N/A	N/A	COG0430
TRINITY_DN6611_c0_g1|m.88086	358	357	K01509	adenosinetriphosphatase	ko00230	Purine metabolism	EC:3.6.1.3	0004003;0004004;0008026;0008094;0008186	N/A
TRINITY_DN722_c0_g1|m.6492	231	301	K10669	2'-phosphotransferase	N/A	N/A	EC:2.7.1.160	N/A	COG1859
TRINITY_DN7337_c0_g1|m.91324	158	1092	K06491	neural cell adhesion molecule	ko04514	Cell adhesion molecules (CAMs)	N/A	N/A	N/A
TRINITY_DN7447_c0_g1|m.92806	416	412	K01930	folylpolyglutamate synthase	ko00790	Folate biosynthesis	EC:6.3.2.17	4326	N/A
TRINITY_DN8279_c0_g1|m.97244	264	287	K00540	formate acetyltransferase activating enzyme	N/A	N/A	N/A	N/A	N/A
TRINITY_DN8517_c0_g1|m.99015	548	636	K00155	coniferyl-aldehyde dehydrogenase	ko00281	Geraniol degradation	N/A	N/A	COG1012
TRINITY_DN884_c0_g2|m.8030	379	382	K00965	UDPglucose--hexose-1-phosphate uridylyltransferase	ko00052	Galactose metabolism	EC:2.7.7.12	8108	COG1085
TRINITY_DN9170_c0_g1|m.101952	379	393	K04345	protein kinase A	ko04010	MAPK signaling pathway	EC:2.7.11.11	4691	N/A
TRINITY_DN9418_c0_g1|m.104195	354	372	K02564	glucosamine-6-phosphate deaminase	ko00520	Amino sugar and nucleotide sugar metabolism	EC:3.5.99.6	4342	COG0363
TRINITY_DN9941_c0_g2|m.106073	735	757	K06927	queuosine biosynthesis protein QueC	N/A	N/A	N/A	N/A	COG2102
TRINITY_DN10080_c0_g1|m.107345	366	421	K00474	trimethyllysine dioxygenase	ko00310	Lysine degradation	EC:1.14.11.8	50353	N/A
TRINITY_DN10207_c0_g1|m.108375	67	406	K01362	lactocepin	N/A	N/A	N/A	N/A	COG1404;COG1506
TRINITY_DN10486_c0_g1|m.110267	106	351	K12772	sporulation-specific protein 4	ko04113	Meiosis - yeast	N/A	N/A	N/A
TRINITY_DN1121_c0_g2|m.10808	707	795	K03130	transcription initiation factor TFIID subunit D4	ko03022	Basal transcription factors	N/A	16251	N/A
TRINITY_DN1315_c0_g1|m.13228	656	1237	K08284	calcium channel MID1	N/A	N/A	N/A	N/A	N/A
TRINITY_DN1393_c0_g1|m.13184	2240	2238	K11541	carbamoyl-phosphate synthase / aspartate carbamoyltransferase	ko00240	Pyrimidine metabolism	EC:6.3.5.5;2.1.3.2	0004088;0004070	N/A
TRINITY_DN1627_c1_g1|m.16408	215	234	K00670	peptide alpha-N-acetyltransferase	N/A	N/A	EC:2.3.1.88	4596	N/A
TRINITY_DN1737_c0_g1|m.16784	900	890	K14558
TRINITY_DN1869_c0_g1|m.18093	58	185	K09250	cellular nucleic acid-binding protein	N/A	N/A	N/A	N/A	N/A
TRINITY_DN231_c0_g2|m.2555	581	582	K09043	fungal AP-1-like factor	N/A	N/A	N/A	N/A	N/A
TRINITY_DN2404_c0_g1|m.22643	1224	1187	K06867	autonomous glycyl radical cofactor	N/A	N/A	N/A	N/A	COG0666
TRINITY_DN2644_c0_g1|m.25942	203	201	K02265	cytochrome c oxidase subunit Vb	ko00190	Oxidative phosphorylation	EC:1.9.3.1	4129	N/A
TRINITY_DN3179_c0_g1|m.30434	216	329	K12881	THO complex subunit 4	ko03013	RNA transport	N/A	N/A	N/A
TRINITY_DN329_c0_g1|m.3408	70	401	K03885	NADH dehydrogenase	ko00190	Oxidative phosphorylation	EC:1.6.99.3	3954	COG1252
TRINITY_DN3494_c0_g1|m.33890	400	387	K14169	cytoplasmic tRNA 2-thiolation protein 2	ko04122	Sulfur relay system	N/A	N/A	N/A
TRINITY_DN3740_c0_g1|m.37342	30	750	K01824	cholestenol delta-isomerase	ko00100	Steroid biosynthesis	EC:5.3.3.5	47750	N/A
TRINITY_DN3958_c0_g1|m.40008	644	621	K06639	cell division cycle 14	ko04110	Cell cycle	EC:3.1.3.48	N/A	COG2453
TRINITY_DN4116_c0_g2|m.41996	449	507	K00280	cytokinin dehydrogenase	N/A	N/A	N/A	N/A	N/A
TRINITY_DN4325_c0_g1|m.44967	337	333	K00540	formate acetyltransferase activating enzyme	N/A	N/A	N/A	N/A	N/A
TRINITY_DN4402_c0_g1|m.46041	87	231	K03232	elongation factor EF-1 beta subunit	N/A	N/A	N/A	3746	COG2092
TRINITY_DN4476_c0_g1|m.47004	186	1627	K14950
TRINITY_DN4606_c0_g1|m.49351	304	312	K05607	methylglutaconyl-CoA hydratase	ko00280	Valine, leucine and isoleucine degradation	EC:4.2.1.18	4490	N/A
TRINITY_DN4733_c0_g2|m.51380	151	345	K06654	phosphate system cyclin PHO80	ko04111	Cell cycle - yeast	N/A	N/A	N/A
TRINITY_DN4798_c1_g1|m.52238	279	1839	K03260	translation initiation factor eIF-4F	ko03013	RNA transport	N/A	3743	N/A
TRINITY_DN5035_c0_g1|m.56602	1007	1112	K01533	Cu2+-exporting ATPase	N/A	N/A	EC:3.6.3.4	4008	COG2217
TRINITY_DN5162_c0_g2|m.58540	301	353	K01259	proline iminopeptidase	ko00330	Arginine and proline metabolism	EC:3.4.11.5	16804	COG0596
TRINITY_DN5225_c0_g1|m.59674	120	129	K01322	prolyl oligopeptidase	N/A	N/A	EC:3.4.21.26	4287	COG1505
TRINITY_DN5356_c0_g1|m.62172	863	856	K10747	DNA ligase 1	ko03030	DNA replication	EC:6.5.1.1	3910	COG1793
TRINITY_DN5417_c0_g1|m.63859	633	621	K12763	protein SOK2	ko04113	Meiosis - yeast	N/A	N/A	N/A
TRINITY_DN5478_c0_g2|m.64973	76	618	K09054	activating transcription factor 6	ko04141	Protein processing in endoplasmic reticulum	N/A	N/A	N/A
TRINITY_DN5592_c0_g2|m.67273	334	374	K02370	alpha-1,4-N-acetylglucosaminyltransferase EXTL3	ko00534	Glycosaminoglycan biosynthesis - heparan sulfate	EC:2.4.1.223;2.4.1.224	N/A	N/A
TRINITY_DN5695_c0_g1|m.69701	75	794	K09245	transcriptional activator protein UGA3	N/A	N/A	N/A	N/A	N/A
TRINITY_DN5754_c1_g1|m.71272	444	550	K07047	mannosyl-3-phosphoglycerate phosphatase	N/A	N/A	N/A	N/A	COG1574
TRINITY_DN5800_c1_g6|m.72740	476	482	K01915	glutamine synthetase	ko00250	Alanine, aspartate and glutamate metabolism	EC:6.3.1.2	4356	COG0174
TRINITY_DN5907_c0_g2|m.75773	212	304	K00067	dTDP-4-dehydrorhamnose reductase	ko00521	Streptomycin biosynthesis	EC:1.1.1.133	8831	COG1091
TRINITY_DN6008_c3_g1|m.79889	145	814	K12822	RNA-binding protein 25	ko03040	Spliceosome	N/A	N/A	N/A
TRINITY_DN6050_c1_g1|m.80015	209	528	K05302	SET domain-containing protein 6	N/A	N/A	N/A	N/A	N/A
TRINITY_DN6132_c0_g2|m.83369	227	1562	K10742	DNA replication ATP-dependent helicase Dna2	ko03030	DNA replication	EC:3.6.1.-	N/A	N/A
TRINITY_DN6214_c1_g1|m.84391	936	1177	K08741	DNA mismatch repair protein MSH5	N/A	N/A	N/A	N/A	N/A
TRINITY_DN6319_c0_g1|m.85405	216	1963	K10352	myosin heavy chain	ko04530	Tight junction	N/A	N/A	N/A
TRINITY_DN6679_c0_g1|m.87986	104	104	K03938	NADH dehydrogenase (ubiquinone) Fe-S protein 5	ko00190	Oxidative phosphorylation	EC:1.6.5.3;1.6.99.3	0008137;0003954	N/A
TRINITY_DN6848_c0_g1|m.89191	448	501	K11372	HAT1-interacting factor 1	N/A	N/A	N/A	N/A	N/A
TRINITY_DN8327_c0_g1|m.97535	321	396	K00480	salicylate hydroxylase	ko00621	Dioxin degradation	EC:1.14.13.1	18658	COG0654
TRINITY_DN8438_c0_g1|m.98470	344	400	K07179	RIO kinase 2	N/A	N/A	EC:2.7.11.1	N/A	COG0478
TRINITY_DN8568_c0_g1|m.99256	455	929	K13336	peroxin-3	ko04146	Peroxisome	N/A	N/A	N/A
TRINITY_DN9115_c0_g1|m.101322	319	334	K07561	diphthamide synthase subunit DPH2	N/A	N/A	N/A	N/A	COG1736
TRINITY_DN9215_c0_g1|m.102515	372	1484	K12598	ATP-dependent RNA helicase DOB1	ko03018	RNA degradation	EC:3.6.4.13	N/A	COG0513
TRINITY_DN9343_c0_g1|m.103291	458	538	K02967	small subunit ribosomal protein S2	ko03010	Ribosome	N/A	9283	COG0052
TRINITY_DN10055_c0_g2|m.107179	192	340	K00100	1-deoxy-D-xylulose-5-phosphate reductoisomerase	ko00051	Fructose and mannose metabolism	N/A	N/A	COG0111;COG0677;COG0743;COG1063
TRINITY_DN10187_c0_g1|m.108209	526	542	K01657	anthranilate synthase component I	ko00400	Phenylalanine, tyrosine and tryptophan biosynthesis	EC:4.1.3.27	4049	COG0147
TRINITY_DN10313_c0_g1|m.109198	420	503	K03448	MFS transporter, ACS family, pantothenate transporter	N/A	N/A	N/A	N/A	COG0477
TRINITY_DN10883_c0_g1|m.111496	624	621	K03107	signal recognition particle subunit SRP68	ko03060	Protein export	N/A	N/A	N/A
TRINITY_DN10981_c0_g1|m.112558	175	188	K00329	NADH dehydrogenase	ko00190	Oxidative phosphorylation	EC:1.6.5.3	8137	N/A
TRINITY_DN11321_c0_g1|m.115689	132	1049	K04574	neurofilament heavy polypeptide	ko05014	Amyotrophic lateral sclerosis (ALS)	N/A	N/A	N/A
TRINITY_DN1223_c0_g1|m.11930	508	539	K13278	60kDa lysophospholipase	N/A	N/A	EC:3.1.1.5;3.1.1.47;3.5.1.1	0004622;0003847;0004067	N/A
TRINITY_DN1607_c0_g2|m.16209	904	897	K14729
TRINITY_DN1712_c0_g2|m.17075	253	449	K01620	threonine aldolase	ko00260	Glycine, serine and threonine metabolism	EC:4.1.2.5	4793	COG2008
TRINITY_DN1939_c0_g1|m.18337	312	362	K00908	Ca2+/calmodulin-dependent protein kinase	N/A	N/A	EC:2.7.11.17	0004684;0004685	COG0515
TRINITY_DN2304_c0_g1|m.21463	287	369	K04557	peanut-like protein 1 (cell division control related protein 1)	ko05012	Parkinson's disease	N/A	N/A	N/A
TRINITY_DN2389_c0_g1|m.22270	294	415	K08959	casein kinase 1, delta	ko04340	Hedgehog signaling pathway	EC:2.7.11.1	4681	N/A
TRINITY_DN2472_c0_g2|m.23143	149	222	K01417	snapalysin	N/A	N/A	N/A	N/A	N/A
TRINITY_DN2550_c0_g4|m.24866	285	446	K01238	myrosinase	N/A	N/A	N/A	N/A	N/A
TRINITY_DN2702_c0_g2|m.26483	53	623	K11575	centromere DNA-binding protein complex CBF3 subunit B	N/A	N/A	N/A	N/A	N/A
TRINITY_DN2807_c0_g1|m.27882	2950	6269	K01932	protein neuralized	N/A	N/A	N/A	N/A	COG1020
TRINITY_DN3370_c0_g1|m.32696	705	2429	K14790
TRINITY_DN3478_c0_g1|m.33699	152	562	K15716
TRINITY_DN3566_c0_g3|m.33997	839	833	K14857
TRINITY_DN3644_c0_g1|m.35948	671	2067	K14317	nuclear pore complex protein Nup214	ko03013	RNA transport	N/A	N/A	N/A
TRINITY_DN3726_c0_g3|m.37215	657	1859	K11450	lysine-specific histone demethylase 1	N/A	N/A	EC:1.-.-.-	N/A	N/A
TRINITY_DN3800_c1_g1|m.38012	223	1162	K01908	propionyl-CoA synthetase	ko00640	Propanoate metabolism	EC:6.2.1.17	50218	COG0365
TRINITY_DN3870_c0_g2|m.38963	882	843	K06676	condensin complex subunit 2	ko04111	Cell cycle - yeast	N/A	N/A	N/A
TRINITY_DN3942_c0_g2|m.39311	354	568	K01362	lactocepin	N/A	N/A	N/A	N/A	COG1404;COG1506
TRINITY_DN4104_c0_g1|m.41761	284	400	K01053	gluconolactonase	ko00030	Pentose phosphate pathway	EC:3.1.1.17	4341	COG3386
TRINITY_DN4312_c0_g1|m.44873	382	454	K00485	dimethylaniline monooxygenase (N-oxide forming)	ko00680	Methane metabolism	EC:1.14.13.8	4499	N/A
TRINITY_DN438_c0_g2|m.4260	464	463	K03131	transcription initiation factor TFIID subunit D5	ko03022	Basal transcription factors	N/A	16251	N/A
TRINITY_DN4462_c0_g1|m.46838	153	335	K01726	cyanate lyase	ko00362	Benzoate degradation	N/A	N/A	N/A
TRINITY_DN4526_c0_g2|m.47833	149	334	K00540	formate acetyltransferase activating enzyme	N/A	N/A	N/A	N/A	N/A
TRINITY_DN465_c0_g1|m.4403	197	268	K00540	formate acetyltransferase activating enzyme	N/A	N/A	N/A	N/A	N/A
TRINITY_DN4784_c1_g1|m.52090	177	1766	K12874	intron-binding protein aquarius	ko03040	Spliceosome	N/A	N/A	N/A
TRINITY_DN490_c0_g2|m.4575	316	327	K05610	ubiquitin carboxyl-terminal hydrolase L5	N/A	N/A	EC:3.4.19.12	N/A	N/A
TRINITY_DN5347_c0_g1|m.61828	358	937	K04567	lysyl-tRNA synthetase, class II	ko00970	Aminoacyl-tRNA biosynthesis	EC:6.1.1.6	4824	COG1190
TRINITY_DN5407_c1_g1|m.63514	135	1106	K06230	zinc finger protein GLI	ko04340	Hedgehog signaling pathway	N/A	N/A	N/A
TRINITY_DN5464_c0_g1|m.64744	86	1592	K12389	battenin	ko04142	Lysosome	N/A	N/A	N/A
TRINITY_DN557_c0_g2|m.5378	371	371	K06944	ribosomal RNA large subunit methyltransferase N	N/A	N/A	N/A	N/A	COG1163
TRINITY_DN5684_c2_g1|m.67435	462	505	K07824	benzoate 4-monooxygenase	ko00362	Benzoate degradation	EC:1.14.13.12	18664	N/A
TRINITY_DN5747_c0_g1|m.70757	504	694	K11702	beta-1,2-xylosyltransferase	N/A	N/A	EC:2.4.2.-	N/A	N/A
TRINITY_DN5794_c1_g1|m.72199	775	890	K00924	phosphatidylinositol-4-phosphate 3-kinase	N/A	N/A	N/A	N/A	COG0515;COG1493
TRINITY_DN5901_c0_g1|m.75363	509	534	K01230	mannosyl-oligosaccharide alpha-1,2-mannosidase	ko00510	N-Glycan biosynthesis	EC:3.2.1.113	4571	N/A
TRINITY_DN5951_c1_g1|m.76819	363	392	K12275	translocation protein SEC62	ko03060	Protein export	N/A	N/A	N/A
TRINITY_DN6083_c2_g1|m.81354	330	1191	K15503
TRINITY_DN6124_c2_g1|m.82747	332	937	K04567	lysyl-tRNA synthetase, class II	ko00970	Aminoacyl-tRNA biosynthesis	EC:6.1.1.6	4824	COG1190
TRINITY_DN6192_c0_g1|m.81865	342	341	K03441	aquaglyceroporin related protein, other eukaryote	N/A	N/A	N/A	15250	N/A
TRINITY_DN6409_c0_g1|m.86384	786	786	K02355	elongation factor EF-G	N/A	N/A	EC:3.6.5.3	3746	COG0480
TRINITY_DN6641_c0_g1|m.88264	955	964	K09184	GATA-binding protein, other eukaryote	N/A	N/A	N/A	N/A	N/A
TRINITY_DN6810_c0_g2|m.89043	177	177	K09578	peptidyl-prolyl cis-trans isomerase NIMA-interacting 1	ko04622	RIG-I-like receptor signaling pathway	EC:5.2.1.8	N/A	N/A
TRINITY_DN7030_c0_g1|m.89683	59	250	K05528	alpha 1,6-mannosyltransferase	ko00513	High-mannose type N-glycan biosynthesis	EC:2.4.1.232	9	COG3774
TRINITY_DN7249_c0_g1|m.90731	693	671	K11649	SWI/SNF related-matrix-associated actin-dependent regulator ofchromatin subfamily C	N/A	N/A	N/A	N/A	N/A
TRINITY_DN7355_c0_g1|m.91915	410	1123	K13024	inositol hexakisphosphate/diphosphoinositol-pentakisphosphate kinase	N/A	N/A	EC:2.7.4.21;2.7.4.24	0000827;0000832;0033857	N/A
TRINITY_DN7468_c0_g1|m.93084	424	865	K09248	proline utilization trans-activator	N/A	N/A	N/A	N/A	N/A
TRINITY_DN8184_c0_g1|m.96319	48	776	K09245	transcriptional activator protein UGA3	N/A	N/A	N/A	N/A	N/A
TRINITY_DN829_c0_g2|m.7161	335	333	K14308	nuclear pore complex protein Nup54	ko03013	RNA transport	N/A	N/A	N/A
TRINITY_DN8695_c0_g1|m.99767	136	563	K08141	MFS transporter, SP family, general alpha glucoside:H+ symporter	N/A	N/A	N/A	N/A	COG0477
TRINITY_DN9098_c0_g1|m.100555	409	405	K12199	vacuolar protein sorting-associated protein VTA1	ko04144	Endocytosis	N/A	N/A	N/A
TRINITY_DN9193_c0_g1|m.102157	52	205	K02986	small subunit ribosomal protein S4	ko03010	Ribosome	N/A	9283	COG0522
TRINITY_DN9444_c0_g1|m.104022	288	417	K15440
TRINITY_DN9780_c0_g1|m.105497	67	847	K00321	coenzyme F420-dependent N5,N10-methenyltetrahydromethanopterinreductase	N/A	N/A	N/A	N/A	N/A
TRINITY_DN10157_c0_g1|m.108013	778	791	K14708
TRINITY_DN10278_c0_g1|m.108911	250	244	K00540	formate acetyltransferase activating enzyme	N/A	N/A	N/A	N/A	N/A
TRINITY_DN10418_c0_g1|m.109945	922	946	K01207	beta-N-acetylhexosaminidase	ko00520	Amino sugar and nucleotide sugar metabolism	EC:3.2.1.52	4563	COG1472
TRINITY_DN10826_c0_g1|m.111418	100	511	K01362	lactocepin	N/A	N/A	N/A	N/A	COG1404;COG1506
TRINITY_DN10959_c0_g1|m.112282	164	269	K07238	zinc transporter, ZIP family	N/A	N/A	N/A	N/A	COG0428
TRINITY_DN11062_c0_g1|m.113428	924	906	K00698	chitin synthase	ko00520	Amino sugar and nucleotide sugar metabolism	EC:2.4.1.16	4100	COG1215
TRINITY_DN1142_c0_g1|m.11012	571	550	K00119	glucose-fructose oxidoreductase	ko00440	Phosphonate and phosphinate metabolism	N/A	N/A	N/A
TRINITY_DN1160_c0_g1|m.11190	62	550	K01336	cerevisin	N/A	N/A	EC:3.4.21.48	4262	COG1404
TRINITY_DN1282_c0_g1|m.12728	557	557	K08008	NADPH oxidase	ko04145	Phagosome	N/A	16175	N/A
TRINITY_DN1362_c0_g1|m.13945	162	167	K09647	mitochondrial inner membrane protease subunit 1	ko03060	Protein export	EC:3.4.99.-	N/A	N/A
TRINITY_DN1450_c0_g1|m.15014	248	252	K14568
TRINITY_DN1691_c1_g1|m.16696	127	1054	K15454
TRINITY_DN181_c0_g1|m.1490	82	1452	K11592	endoribonuclease Dicer	N/A	N/A	EC:3.1.26.-	N/A	N/A
TRINITY_DN1916_c0_g1|m.18506	51	1063	K04559	huntingtin interacting protein 1	ko05016	Huntington's disease	N/A	N/A	N/A
TRINITY_DN2281_c0_g1|m.21178	157	613	K01288	carboxypeptidase D	N/A	N/A	EC:3.4.16.6	4185	COG2939
TRINITY_DN2538_c0_g1|m.24025	747	779	K01238	myrosinase	N/A	N/A	N/A	N/A	N/A
TRINITY_DN2773_c0_g1|m.27375	961	960	K14556
TRINITY_DN2901_c1_g1|m.28598	188	634	K07014	putative glutamine amidotransferase	N/A	N/A	N/A	N/A	COG3083
TRINITY_DN3132_c0_g1|m.29991	193	2534	K15419
TRINITY_DN3455_c0_g1|m.33299	621	628	K01739	cystathionine gamma-synthase	ko00270	Cysteine and methionine metabolism	EC:2.5.1.48	3962	COG0626
TRINITY_DN3545_c2_g1|m.34608	93	632	K08884	serine/threonine protein kinase, bacterial	N/A	N/A	EC:2.7.11.1	N/A	COG0515
TRINITY_DN3782_c0_g1|m.37825	150	548	K08158	MFS transporter, DHA1 family, multidrug resistance protein	N/A	N/A	N/A	N/A	COG0477
TRINITY_DN3855_c2_g1|m.38699	143	498	K03781	catalase	ko00380	Tryptophan metabolism	EC:1.11.1.6	4096	COG0753
TRINITY_DN4002_c0_g1|m.40554	910	922	K00914	phosphatidylinositol 3-kinase	ko00562	Inositol phosphate metabolism	EC:2.7.1.137	16303	N/A
TRINITY_DN4228_c0_g1|m.43815	403	600	K03293	amino acid transporter, AAT family	N/A	N/A	N/A	N/A	COG0833;COG1113
TRINITY_DN4706_c0_g1|m.50916	272	269	K00939	adenylate kinase	ko00230	Purine metabolism	EC:2.7.4.3	4017	COG0563
TRINITY_DN4829_c0_g2|m.53049	544	571	K08197	MFS transporter, SIT family, siderophore-iron:H+ symporter	N/A	N/A	N/A	N/A	N/A
TRINITY_DN4897_c0_g1|m.52276	380	380	K09584	protein disulfide-isomerase A6	ko04141	Protein processing in endoplasmic reticulum	EC:5.3.4.1	3756	COG0526
TRINITY_DN4951_c0_g1|m.54979	104	375	K11244	cell wall integrity and stress response component	ko04011	MAPK signaling pathway - yeast	N/A	N/A	N/A
TRINITY_DN5009_c0_g1|m.55924	114	328	K05528	alpha 1,6-mannosyltransferase	ko00513	High-mannose type N-glycan biosynthesis	EC:2.4.1.232	9	COG3774
TRINITY_DN5132_c1_g1|m.58092	72	242	K09702	hypothetical protein	N/A	N/A	N/A	N/A	COG3506
TRINITY_DN5268_c0_g2|m.59939	77	361	K02835	peptide chain release factor RF-1	N/A	N/A	N/A	3747	COG0216
TRINITY_DN5395_c1_g1|m.63114	232	1207	K11274	chromosome transmission fidelity protein 4	N/A	N/A	N/A	N/A	N/A
TRINITY_DN5453_c0_g1|m.64438	443	471	K01875	seryl-tRNA synthetase	ko00970	Aminoacyl-tRNA biosynthesis	EC:6.1.1.11	4828	COG0172
TRINITY_DN5620_c0_g15|m.68185	499	979	K15443
TRINITY_DN5732_c1_g1|m.70658	151	294	K15206
TRINITY_DN5831_c1_g1|m.73620	217	750	K01824	cholestenol delta-isomerase	ko00100	Steroid biosynthesis	EC:5.3.3.5	47750	N/A
TRINITY_DN5992_c0_g1|m.78125	724	741	K01868	threonyl-tRNA synthetase	ko00970	Aminoacyl-tRNA biosynthesis	EC:6.1.1.3	4829	COG0441
TRINITY_DN6029_c0_g1|m.79539	185	1300	K07047	mannosyl-3-phosphoglycerate phosphatase	N/A	N/A	N/A	N/A	COG1574
TRINITY_DN6117_c0_g2|m.82197	167	788	K15409
TRINITY_DN6174_c0_g1|m.83990	885	885	K00688	starch phosphorylase	ko00500	Starch and sucrose metabolism	EC:2.4.1.1	0004645;0008184	COG0058
TRINITY_DN6277_c0_g1|m.85074	412	415	K04464	mitogen-activated protein kinase 7	ko04010	MAPK signaling pathway	EC:2.7.11.24	4707	N/A
TRINITY_DN6385_c0_g1|m.86086	253	1191	K15503
TRINITY_DN6494_c0_g1|m.87089	517	545	K14778
TRINITY_DN6609_c0_g1|m.88068	122	128	K02948	small subunit ribosomal protein S11	ko03010	Ribosome	N/A	9283	COG0100
TRINITY_DN6973_c0_g1|m.89516	75	1195	K01941	urea carboxylase	ko00330	Arginine and proline metabolism	EC:6.3.4.6	4847	N/A
TRINITY_DN7332_c0_g1|m.91691	580	581	K05292	phosphatidylinositol glycan, class T	ko00563	Glycosylphosphatidylinositol(GPI)-anchor biosynthesis	N/A	N/A	N/A
TRINITY_DN7443_c0_g1|m.92786	1024	1023	K14288	exportin-T	ko03013	RNA transport	N/A	N/A	N/A
TRINITY_DN7569_c0_g1|m.93707	611	2092	K03018	DNA-directed RNA polymerase III subunit C1	ko00230	Purine metabolism	EC:2.7.7.6	3902	COG0086
TRINITY_DN7719_c0_g1|m.94523	120	123	K00417	ubiquinol-cytochrome c reductase subunit 7	ko00190	Oxidative phosphorylation	EC:1.10.2.2	8121	N/A
TRINITY_DN7957_c0_g1|m.95080	68	581	K01279	tripeptidyl-peptidase I	ko04142	Lysosome	EC:3.4.14.9	19131	N/A
TRINITY_DN8157_c0_g1|m.96125	323	324	K15102
TRINITY_DN8274_c0_g1|m.97111	305	330	K07555	ATP synthase mitochondrial F1 complex assembly factor 1	N/A	N/A	N/A	N/A	N/A
TRINITY_DN8511_c0_g1|m.98944	525	517	K08150	MFS transporter, SP family, solute carrier family 2 (myo-inositoltransporter), member 13	N/A	N/A	N/A	N/A	COG0477
TRINITY_DN864_c0_g2|m.7863	1251	1271	K05658	ATP-binding cassette, subfamily B (MDR/TAP), member 1	ko02010	ABC transporters	N/A	N/A	N/A
TRINITY_DN8845_c0_g2|m.100218	245	745	K04373	p90 ribosomal S6 kinase	ko04010	MAPK signaling pathway	EC:2.7.11.1	N/A	N/A
TRINITY_DN907_c0_g1|m.8299	410	413	K00540	formate acetyltransferase activating enzyme	N/A	N/A	N/A	N/A	N/A
TRINITY_DN9289_c0_g1|m.102803	93	467	K01238	myrosinase	N/A	N/A	N/A	N/A	N/A
TRINITY_DN9413_c0_g1|m.104099	232	240	K00680	phospholipid:diacylglycerol acyltransferase	ko00350	Tyrosine metabolism	N/A	N/A	N/A
TRINITY_DN10191_c0_g1|m.108220	295	327	K01507	inorganic pyrophosphatase	ko00190	Oxidative phosphorylation	EC:3.6.1.1	4427	COG0221
TRINITY_DN10627_c0_g1|m.110757	117	1005	K01210	glucan 1,3-beta-glucosidase	ko00500	Starch and sucrose metabolism	EC:3.2.1.58	4338	COG2730
TRINITY_DN10887_c0_g1|m.111165	852	1123	K01613	phosphatidylserine decarboxylase	ko00564	Glycerophospholipid metabolism	EC:4.1.1.65	4609	COG0688
TRINITY_DN11089_c0_g2|m.113803	2587	4763	K01932	protein neuralized	N/A	N/A	N/A	N/A	COG1020
TRINITY_DN11203_c0_g1|m.114862	321	1166	K15502
TRINITY_DN1132_c0_g1|m.10988	307	309	K09104	bHLH factor, other	N/A	N/A	N/A	N/A	N/A
TRINITY_DN1226_c0_g1|m.12117	179	1682	K02350	DNA polymerase zeta subunit	N/A	N/A	EC:2.7.7.7	3894	COG0417
TRINITY_DN1303_c0_g2|m.13094	389	682	K14306	nuclear pore complex protein Nup62	ko03013	RNA transport	N/A	N/A	N/A
TRINITY_DN184_c0_g1|m.1498	239	921	K14855
TRINITY_DN2060_c0_g1|m.19524	285	265	K10761	tRNA(His) guanylyltransferase	N/A	N/A	EC:2.7.7.-	8193	N/A
TRINITY_DN2196_c1_g1|m.20413	185	299	K02493	methyltransferase	N/A	N/A	EC:2.1.1.-	N/A	COG2890
TRINITY_DN2475_c0_g1|m.23222	433	513	K00155	coniferyl-aldehyde dehydrogenase	ko00281	Geraniol degradation	N/A	N/A	COG1012
TRINITY_DN2552_c0_g1|m.24220	896	906	K14301	nuclear pore complex protein Nup107	ko03013	RNA transport	N/A	N/A	N/A
TRINITY_DN2629_c1_g2|m.25709	116	259	K00598	trans-aconitate 2-methyltransferase	N/A	N/A	EC:2.1.1.144	30798	COG0500
TRINITY_DN3160_c0_g1|m.30350	752	752	K05767	IQ motif containing GTPase activating protein	ko04810	Regulation of actin cytoskeleton	N/A	N/A	N/A
TRINITY_DN3482_c0_g1|m.33814	119	810	K05039	solute carrier family 6 (neurotransmitter transporter, taurine)member 6	N/A	N/A	N/A	N/A	N/A
TRINITY_DN3647_c0_g2|m.35967	649	615	K07359	calcium/calmodulin-dependent protein kinase kinase	ko04920	Adipocytokine signaling pathway	EC:2.7.11.17	4685	N/A
TRINITY_DN3729_c1_g1|m.37187	120	1311	K05673	ATP-binding cassette, subfamily C (CFTR/MRP), member 4	ko02010	ABC transporters	N/A	N/A	N/A
TRINITY_DN3872_c0_g2|m.38922	319	1045	K06709	jumonji domain-containing protein 2	N/A	N/A	EC:1.14.11.-	N/A	N/A
TRINITY_DN4027_c0_g1|m.40722	586	1503	K11761	chromatin structure-remodeling complex protein RSC7	N/A	N/A	N/A	N/A	N/A
TRINITY_DN4246_c1_g1|m.43990	1260	1266	K03255	protein TIF31	N/A	N/A	N/A	N/A	N/A
TRINITY_DN4392_c1_g1|m.45762	100	435	K00480	salicylate hydroxylase	ko00621	Dioxin degradation	EC:1.14.13.1	18658	COG0654
TRINITY_DN4465_c0_g1|m.46849	180	879	K00681	gamma-glutamyltranspeptidase	ko00430	Taurine and hypotaurine metabolism	EC:2.3.2.2	3840	COG0405
TRINITY_DN4528_c0_g2|m.47921	281	282	K07152	dolichyl-diphosphooligosaccharide--protein glycosyltransferase	N/A	N/A	N/A	N/A	COG1999
TRINITY_DN4597_c0_g2|m.48913	461	522	K01249	DNA glycosylase	N/A	N/A	EC:3.2.2.-	N/A	N/A
TRINITY_DN4661_c1_g1|m.50008	151	841	K03256	tRNA (adenine-N(1)-)-methyltransferase non-catalytic subunit	N/A	N/A	N/A	N/A	N/A
TRINITY_DN4788_c0_g1|m.52107	809	1019	K15156
TRINITY_DN4842_c1_g2|m.53164	334	1352	K08286	protein-serine/threonine kinase	N/A	N/A	EC:2.7.11.-	N/A	N/A
TRINITY_DN4966_c2_g1|m.55725	392	399	K01183	chitinase	ko00520	Amino sugar and nucleotide sugar metabolism	EC:3.2.1.14	4568	COG3325
TRINITY_DN5084_c0_g1|m.57264	125	472	K04460	protein phosphatase 5	ko04010	MAPK signaling pathway	EC:3.1.3.16	N/A	N/A
TRINITY_DN5215_c0_g1|m.59852	106	467	K01238	myrosinase	N/A	N/A	N/A	N/A	N/A
TRINITY_DN5283_c0_g1|m.60863	1088	1088	K14290	exportin-1	ko03013	RNA transport	N/A	N/A	N/A
TRINITY_DN534_c0_g1|m.5192	444	455	K01487	guanine deaminase	ko00230	Purine metabolism	EC:3.5.4.3	8892	COG0402
TRINITY_DN5408_c0_g2|m.63315	802	1454	K00777	NAD-diphthamide ADP-ribosyltransferase	N/A	N/A	N/A	N/A	N/A
TRINITY_DN5524_c1_g1|m.65998	272	1009	K01529	dynamin GTPase	N/A	N/A	N/A	N/A	N/A
TRINITY_DN5687_c0_g1|m.69647	533	600	K00311	electron-transferring-flavoprotein dehydrogenase	N/A	N/A	EC:1.5.5.1	4174	COG0644
TRINITY_DN5798_c0_g2|m.72411	1667	1693	K01768	adenylate cyclase	ko00230	Purine metabolism	EC:4.6.1.1	4016	COG2114
TRINITY_DN5844_c2_g1|m.73869	245	596	K05909	adenylyl-sulfate reductase (glutathione)	N/A	N/A	N/A	N/A	N/A
TRINITY_DN5954_c0_g2|m.76831	667	896	K08286	protein-serine/threonine kinase	N/A	N/A	EC:2.7.11.-	N/A	N/A
TRINITY_DN6043_c0_g2|m.78972	495	1324	K00936	arginine kinase	N/A	N/A	N/A	N/A	N/A
TRINITY_DN6126_c1_g1|m.82775	87	705	K09453	snRNA-activating protein complex subunit 4	N/A	N/A	N/A	N/A	N/A
TRINITY_DN6198_c0_g1|m.84222	821	820	K13525	transitional endoplasmic reticulum ATPase	ko04141	Protein processing in endoplasmic reticulum	N/A	N/A	COG0464
TRINITY_DN6519_c0_g1|m.87375	367	418	K11493	regulator of chromosome condensation	N/A	N/A	N/A	N/A	N/A
TRINITY_DN6653_c0_g1|m.87993	65	3763	K15384
TRINITY_DN6815_c0_g1|m.89061	84	1193	K00225	L-galactono-1,4-lactone dehydorogenase	ko00053	Ascorbate and aldarate metabolism	EC:1.3.2.3	16633	N/A
TRINITY_DN7359_c0_g1|m.91877	660	813	K01876	aspartyl-tRNA synthetase	ko00970	Aminoacyl-tRNA biosynthesis	EC:6.1.1.12	4815	COG0173;COG0017
TRINITY_DN7472_c0_g1|m.92926	680	667	K14539
TRINITY_DN759_c0_g1|m.6383	110	435	K01181	endo-1,4-beta-xylanase	N/A	N/A	EC:3.2.1.8	31176	COG3693
TRINITY_DN7763_c0_g1|m.94663	55	459	K09557	BCL2-associated athanogene 3	N/A	N/A	N/A	N/A	N/A
TRINITY_DN8187_c0_g1|m.96391	249	524	K13221	methylosome protein 50	N/A	N/A	N/A	N/A	N/A
TRINITY_DN8303_c1_g1|m.97468	939	938	K01338	ATP-dependent Lon protease	ko04112	Cell cycle - Caulobacter	EC:3.4.21.53	8846	COG0466
TRINITY_DN8417_c1_g1|m.98408	94	470	K09579	peptidyl-prolyl cis-trans isomerase NIMA-interacting 4	N/A	N/A	EC:5.2.1.8	N/A	N/A
TRINITY_DN8547_c0_g1|m.99158	215	215	K08517	vesicle transport protein SEC22	ko04130	SNARE interactions in vesicular transport	N/A	N/A	N/A
TRINITY_DN8701_c0_g1|m.99849	213	213	K07976	Rab family, other	N/A	N/A	N/A	N/A	N/A
TRINITY_DN889_c0_g1|m.6998	469	1976	K10866	DNA repair protein RAD50	ko03440	Homologous recombination	EC:3.6.-.-	N/A	N/A
TRINITY_DN9102_c0_g1|m.101200	246	261	K02258	cytochrome c oxidase subunit XI assembly protein	ko00190	Oxidative phosphorylation	N/A	N/A	COG3175
TRINITY_DN944_c0_g1|m.8808	135	2119	K06101	histone-lysine N-methyltransferase ASH1L	ko00310	Lysine degradation	EC:2.1.1.43	18024	N/A
TRINITY_DN978_c0_g1|m.9195	67	455	K00309	N1-acetylpolyamine oxidase	N/A	N/A	N/A	N/A	N/A
TRINITY_DN10143_c0_g1|m.107844	267	410	K08508	synaptosomal-associated protein, 23kDa	ko04130	SNARE interactions in vesicular transport	N/A	N/A	N/A
TRINITY_DN10947_c0_g1|m.111645	394	2426	K11138	telomere-associated protein RIF1	N/A	N/A	N/A	N/A	N/A
TRINITY_DN11049_c0_g1|m.113257	343	389	K08497	protein transport protein SEC20	ko04130	SNARE interactions in vesicular transport	N/A	N/A	N/A
TRINITY_DN11416_c0_g1|m.116109	106	262	K01312	trypsin	ko04080	Neuroactive ligand-receptor interaction	EC:3.4.21.4	4295	N/A
TRINITY_DN1196_c0_g2|m.11488	948	983	K14408	cleavage stimulation factor subunit 3	ko03015	mRNA surveillance pathway	N/A	N/A	N/A
TRINITY_DN1350_c0_g2|m.13724	263	523	K01467	beta-lactamase	ko00311	Penicillin and cephalosporin biosynthesis	EC:3.5.2.6	8800	COG1680;COG2367;COG2602
TRINITY_DN2015_c0_g2|m.19111	80	156	K02977	small subunit ribosomal protein S27Ae	ko03010	Ribosome	N/A	5843	COG1998
TRINITY_DN2145_c0_g1|m.20277	57	413	K12848	U4/U6.U5 tri-snRNP component SNU23	ko03040	Spliceosome	N/A	N/A	N/A
TRINITY_DN2444_c0_g2|m.22606	532	523	K08900	mitochondrial chaperone BCS1	N/A	N/A	N/A	N/A	N/A
TRINITY_DN252_c0_g2|m.2779	296	4045	K02331	DNA polymerase phi subunit	N/A	N/A	EC:2.7.7.7	N/A	N/A
TRINITY_DN25_c0_g2|m.204	296	295	K00100	1-deoxy-D-xylulose-5-phosphate reductoisomerase	ko00051	Fructose and mannose metabolism	N/A	N/A	COG0111;COG0677;COG0743;COG1063
TRINITY_DN3003_c0_g1|m.29126	80	984	K11596	argonaute	N/A	N/A	N/A	N/A	N/A
TRINITY_DN3536_c0_g2|m.34501	527	1976	K10866	DNA repair protein RAD50	ko03440	Homologous recombination	EC:3.6.-.-	N/A	N/A
TRINITY_DN3617_c0_g1|m.35419	262	434	K06004	aspergillopepsin I	N/A	N/A	EC:3.4.23.18	N/A	N/A
TRINITY_DN3848_c1_g1|m.38781	202	202	K07874	Ras-related protein Rab-1A	N/A	N/A	N/A	N/A	N/A
TRINITY_DN391_c0_g1|m.3300	150	305	K01080	phosphatidate phosphatase	ko00561	Glycerolipid metabolism	EC:3.1.3.4	8195	N/A
TRINITY_DN3993_c0_g1|m.40348	239	238	K08681	glutamine amidotransferase	ko00750	Vitamin B6 metabolism	EC:2.6.-.-	N/A	COG0311
TRINITY_DN4078_c1_g1|m.41253	169	543	K00517	beta-carotene 15,15'-monooxygenase	ko00363	Bisphenol degradation	N/A	N/A	COG2124
TRINITY_DN4219_c0_g1|m.43589	398	638	K01386	thermopsin	N/A	N/A	N/A	N/A	N/A
TRINITY_DN4441_c2_g1|m.46033	428	437	K00257	isoquinoline 1-oxidoreductase	ko00281	Geraniol degradation	N/A	N/A	COG1960
TRINITY_DN4505_c1_g1|m.47723	742	697	K15292
TRINITY_DN4568_c1_g1|m.48514	478	457	K12795	suppressor of G2 allele of SKP1	ko04621	NOD-like receptor signaling pathway	N/A	N/A	N/A
TRINITY_DN4697_c1_g1|m.49047	492	491	K01556	kynureninase	ko00380	Tryptophan metabolism	EC:3.7.1.3	30429	COG3844
TRINITY_DN4763_c4_g1|m.51763	332	738	K06176	tRNA pseudouridine synthase D	N/A	N/A	EC:5.4.99.12	16439	COG0585
TRINITY_DN4824_c0_g1|m.52983	152	152	K01802	peptidylprolyl isomerase	N/A	N/A	EC:5.2.1.8	3755	N/A
TRINITY_DN4890_c0_g1|m.53937	490	1796	K01529	dynamin GTPase	N/A	N/A	N/A	N/A	N/A
TRINITY_DN4945_c0_g1|m.54518	175	709	K00140	methylmalonate-semialdehyde dehydrogenase	ko00280	Valine, leucine and isoleucine degradation	EC:1.2.1.27	4491	COG1012
TRINITY_DN5387_c0_g1|m.62771	737	736	K01194	alpha,alpha-trehalase	ko00500	Starch and sucrose metabolism	EC:3.2.1.28	4555	COG1626
TRINITY_DN5448_c0_g2|m.63206	258	588	K03293	amino acid transporter, AAT family	N/A	N/A	N/A	N/A	COG0833;COG1113
TRINITY_DN5501_c1_g1|m.65609	213	2785	K13172	serine/arginine repetitive matrix protein 2	N/A	N/A	N/A	N/A	N/A
TRINITY_DN5615_c0_g1|m.67866	60	776	K09245	transcriptional activator protein UGA3	N/A	N/A	N/A	N/A	N/A
TRINITY_DN5988_c0_g3|m.77697	757	740	K14856
TRINITY_DN6023_c0_g1|m.79166	313	1199	K15385
TRINITY_DN606_c0_g1|m.5787	159	228	K12193	charged multivesicular body protein 3	ko04144	Endocytosis	N/A	N/A	N/A
TRINITY_DN6112_c1_g2|m.82432	240	582	K08799	maternal embryonic leucine zipper kinase	N/A	N/A	EC:2.7.11.1	N/A	N/A
TRINITY_DN6161_c0_g1|m.83774	449	439	K03250	translation initiation factor eIF-3 subunit 6	ko03013	RNA transport	N/A	3743	N/A
TRINITY_DN6477_c0_g4|m.87112	216	216	K07936	GTP-binding nuclear protein Ran	ko03013	RNA transport	N/A	N/A	N/A
TRINITY_DN6598_c0_g1|m.87520	392	467	K01362	lactocepin	N/A	N/A	N/A	N/A	COG1404;COG1506
TRINITY_DN7320_c0_g1|m.91566	474	476	K02259	cytochrome c oxidase subunit XV assembly protein	ko00190	Oxidative phosphorylation	N/A	N/A	COG1612
TRINITY_DN742_c0_g1|m.6331	105	384	K11088	small nuclear ribonucleoprotein D3	ko03040	Spliceosome	N/A	30532	N/A
TRINITY_DN791_c0_g1|m.6944	154	154	K09958	hypothetical protein	N/A	N/A	N/A	N/A	COG3558
TRINITY_DN8146_c0_g1|m.95887	146	1274	K14005	protein transport protein SEC31	ko04141	Protein processing in endoplasmic reticulum	N/A	N/A	N/A
TRINITY_DN8379_c0_g1|m.98034	535	589	K08157	MFS transporter, DHA1 family, multidrug resistance protein	N/A	N/A	N/A	N/A	COG0477
TRINITY_DN849_c0_g1|m.7569	530	526	K09046	activating transcription factor, other eukaryote	N/A	N/A	N/A	N/A	N/A
TRINITY_DN8634_c0_g1|m.99406	274	290	K03936	NADH dehydrogenase (ubiquinone) Fe-S protein 3	ko00190	Oxidative phosphorylation	EC:1.6.5.3;1.6.99.3	0008137;0003954	N/A
TRINITY_DN9272_c0_g1|m.102588	121	594	K01066	esterase / lipase	ko00363	Bisphenol degradation	EC:3.1.1.-	16298	COG0657
TRINITY_DN952_c1_g1|m.8946	641	617	K00555	tRNA (guanine-N2-)-methyltransferase	N/A	N/A	EC:2.1.1.32	4809	COG1867
TRINITY_DN9927_c0_g1|m.105963	1029	1011	K01190	beta-galactosidase	ko00052	Galactose metabolism	EC:3.2.1.23	4565	COG3250
TRINITY_DN10179_c0_g1|m.108136	290	369	K01183	chitinase	ko00520	Amino sugar and nucleotide sugar metabolism	EC:3.2.1.14	4568	COG3325
TRINITY_DN10976_c1_g1|m.111943	534	806	K14647
TRINITY_DN11458_c0_g2|m.116346	193	217	K00550	methylene-fatty-acyl-phospholipid synthase	N/A	N/A	EC:2.1.1.16	4481	N/A
TRINITY_DN1219_c0_g1|m.11864	76	181	K04453	Max protein	ko04010	MAPK signaling pathway	N/A	N/A	N/A
TRINITY_DN1296_c0_g1|m.12216	663	653	K03165	DNA topoisomerase III	ko03440	Homologous recombination	EC:5.99.1.2	3917	COG0550
TRINITY_DN1371_c0_g1|m.14216	1188	1167	K02677	classical protein kinase C	ko04010	MAPK signaling pathway	EC:2.7.11.13	4697	N/A
TRINITY_DN1465_c0_g1|m.14898	125	658	K14831
TRINITY_DN1708_c0_g2|m.17041	223	255	K05287	phosphatidylinositol glycan, class F	ko00563	Glycosylphosphatidylinositol(GPI)-anchor biosynthesis	EC:2.7.-.-	4307	N/A
TRINITY_DN183_c1_g7|m.1706	595	607	K14565
TRINITY_DN1932_c0_g2|m.18289	78	679	K12846	U4/U6.U5 tri-snRNP-associated protein 3	ko03040	Spliceosome	N/A	N/A	N/A
TRINITY_DN2299_c0_g1|m.21248	322	1199	K15385
TRINITY_DN2385_c0_g2|m.22230	430	552	K05906	prenylcysteine oxidase	N/A	N/A	EC:1.8.3.5	1735	N/A
TRINITY_DN2467_c0_g1|m.23052	302	304	K03137	transcription initiation factor TFIIE beta subunit	ko03022	Basal transcription factors	N/A	16251	N/A
TRINITY_DN2550_c0_g15|m.24894	285	446	K01238	myrosinase	N/A	N/A	N/A	N/A	N/A
TRINITY_DN269_c0_g1|m.2925	259	296	K09529	DnaJ homolog subfamily C member 9	N/A	N/A	N/A	N/A	N/A
TRINITY_DN2798_c0_g1|m.27480	217	624	K03497	chromosome partitioning protein, ParB family	N/A	N/A	N/A	N/A	COG1475
TRINITY_DN2920_c0_g2|m.28632	314	3893	K09184	GATA-binding protein, other eukaryote	N/A	N/A	N/A	N/A	N/A
TRINITY_DN302_c0_g1|m.3289	102	432	K08176	MFS transporter, PHS family, inorganic phosphate transporter	N/A	N/A	N/A	N/A	COG0477
TRINITY_DN3153_c0_g1|m.30245	310	344	K13104	zinc finger protein 830	N/A	N/A	N/A	N/A	N/A
TRINITY_DN3272_c0_g1|m.31576	531	546	K09498	T-complex protein 1 subunit zeta	N/A	N/A	N/A	N/A	N/A
TRINITY_DN3363_c0_g2|m.32562	85	616	K10601	E3 ubiquitin-protein ligase synoviolin	ko04120	Ubiquitin mediated proteolysis	EC:6.3.2.19	N/A	N/A
TRINITY_DN3796_c0_g1|m.37924	832	832	K05349	beta-glucosidase	ko00460	Cyanoamino acid metabolism	EC:3.2.1.21	8422	COG1472
TRINITY_DN3866_c1_g1|m.39026	304	1409	K14863
TRINITY_DN4019_c0_g1|m.40632	449	1380	K11592	endoribonuclease Dicer	N/A	N/A	EC:3.1.26.-	N/A	N/A
TRINITY_DN4163_c0_g1|m.42652	171	507	K14566
TRINITY_DN423_c1_g1|m.4116	77	502	K08192	MFS transporter, ACS family, allantoate permease	N/A	N/A	N/A	N/A	COG0477
TRINITY_DN4307_c0_g2|m.44724	286	1187	K10838	xeroderma pigmentosum group C-complementing protein	ko03420	Nucleotide excision repair	N/A	N/A	N/A
TRINITY_DN4387_c1_g1|m.45753	355	1207	K15732
TRINITY_DN4591_c0_g1|m.48824	193	1838	K08867	WNK lysine deficient protein kinase	N/A	N/A	EC:2.7.11.1	N/A	N/A
TRINITY_DN4717_c0_g1|m.51065	591	715	K08331	autophagy-related protein 13	ko04140	Regulation of autophagy	N/A	N/A	N/A
TRINITY_DN4781_c0_g2|m.52068	169	175	K10575	ubiquitin-conjugating enzyme E2 G1	ko04120	Ubiquitin mediated proteolysis	EC:6.3.2.19	N/A	N/A
TRINITY_DN4838_c1_g1|m.53198	202	385	K01900	succinyl-CoA synthetase beta subunit	ko00020	Citrate cycle (TCA cycle)	EC:6.2.1.4;6.2.1.5	0004776;0004775	N/A
TRINITY_DN5020_c1_g1|m.56186	184	645	K10631	E3 ubiquitin-protein ligase Topors	N/A	N/A	EC:6.3.2.19	N/A	N/A
TRINITY_DN507_c0_g2|m.5077	1026	1552	K03686	molecular chaperone DnaJ	N/A	N/A	N/A	N/A	COG0484
TRINITY_DN5210_c2_g1|m.59990	528	556	K09499	T-complex protein 1 subunit eta	N/A	N/A	N/A	N/A	N/A
TRINITY_DN5278_c0_g2|m.60609	387	425	K08257	mannan endo-1,6-alpha-mannosidase	N/A	N/A	EC:3.2.1.101	8496	N/A
TRINITY_DN5342_c0_g1|m.61338	317	407	K05543	tRNA-dihydrouridine synthase 2	N/A	N/A	EC:1.-.-.-	17150	COG0042
TRINITY_DN5405_c0_g1|m.63258	143	566	K01904	4-coumarate--CoA ligase	ko00130	Ubiquinone and other terpenoid-quinone biosynthesis	EC:6.2.1.12	16207	N/A
TRINITY_DN5460_c0_g3|m.64543	159	532	K00309	N1-acetylpolyamine oxidase	N/A	N/A	N/A	N/A	N/A
TRINITY_DN5519_c0_g1|m.66216	971	929	K11269	chromosome transmission fidelity protein 18	N/A	N/A	N/A	N/A	N/A
TRINITY_DN5576_c0_g1|m.67049	1258	1320	K05658	ATP-binding cassette, subfamily B (MDR/TAP), member 1	ko02010	ABC transporters	N/A	N/A	N/A
TRINITY_DN5683_c1_g1|m.69478	124	438	K07240	chromate transporter	N/A	N/A	N/A	N/A	COG2059
TRINITY_DN5793_c2_g1|m.72497	443	521	K15283
TRINITY_DN5948_c0_g2|m.76605	216	288	K13122	protein FRG1	N/A	N/A	N/A	N/A	N/A
TRINITY_DN6001_c3_g1|m.78610	294	1362	K05658	ATP-binding cassette, subfamily B (MDR/TAP), member 1	ko02010	ABC transporters	N/A	N/A	N/A
TRINITY_DN6122_c0_g1|m.82448	234	443	K08187	MFS transporter, MCP family, solute carrier family 16(monocarboxylic acid transporters), member 10	ko04974	Protein digestion and absorption	N/A	N/A	N/A
TRINITY_DN6185_c1_g1|m.83962	511	512	K00257	isoquinoline 1-oxidoreductase	ko00281	Geraniol degradation	N/A	N/A	COG1960
TRINITY_DN6509_c0_g2|m.87348	69	96	K02975	small subunit ribosomal protein S25e	ko03010	Ribosome	N/A	5843	N/A
TRINITY_DN6631_c0_g1|m.88200	210	923	K01187	alpha-glucosidase	ko00052	Galactose metabolism	EC:3.2.1.20	4558	COG0366
TRINITY_DN67_c0_g2|m.710	570	710	K10751	chromatin assembly factor 1 subunit B	N/A	N/A	N/A	N/A	N/A
TRINITY_DN7241_c0_g1|m.90483	371	377	K09062	bZIP factor, other	N/A	N/A	N/A	N/A	N/A
TRINITY_DN734_c1_g1|m.6618	196	367	K01068	palmitoyl-CoA hydrolase	ko01040	Biosynthesis of unsaturated fatty acids	EC:3.1.2.2	16290	COG1946
TRINITY_DN7586_c0_g1|m.93835	229	1211	K03546	exonuclease SbcC	N/A	N/A	N/A	N/A	COG0419
TRINITY_DN8177_c0_g1|m.96272	389	459	K10836	mitochondrial protein-transporting ATPase	N/A	N/A	EC:3.6.3.51	8566	N/A
TRINITY_DN8535_c0_g1|m.99139	77	95	K10836	mitochondrial protein-transporting ATPase	N/A	N/A	EC:3.6.3.51	8566	N/A
TRINITY_DN8875_c0_g1|m.100289	69	354	K15385
TRINITY_DN9093_c0_g1|m.100849	360	354	K00459	nitronate monooxygenase	ko00910	Nitrogen metabolism	EC:1.13.12.16	18580	COG2070
TRINITY_DN9304_c0_g1|m.103358	389	421	K08177	MFS transporter, OFA family, oxalate/formate antiporter	N/A	N/A	N/A	N/A	COG0477
TRINITY_DN9438_c0_g1|m.104449	121	1261	K10356	myosin I	N/A	N/A	N/A	N/A	N/A
TRINITY_DN9571_c0_g1|m.104812	456	491	K01867	tryptophanyl-tRNA synthetase	ko00380	Tryptophan metabolism	EC:6.1.1.2	4830	COG0180
TRINITY_DN9957_c0_g1|m.106204	340	2732	K13172	serine/arginine repetitive matrix protein 2	N/A	N/A	N/A	N/A	N/A
TRINITY_DN10174_c1_g1|m.108110	243	308	K07006	putative drug exporter of the RND superfamily	N/A	N/A	N/A	N/A	COG3576
TRINITY_DN10301_c0_g1|m.109137	124	146	K02264	cytochrome c oxidase subunit Va	ko00190	Oxidative phosphorylation	EC:1.9.3.1	4129	N/A
TRINITY_DN10971_c1_g1|m.112482	553	559	K14549
TRINITY_DN11078_c0_g1|m.112781	1188	1179	K01533	Cu2+-exporting ATPase	N/A	N/A	EC:3.6.3.4	4008	COG2217
TRINITY_DN11186_c0_g1|m.114297	100	300	K06892	ATP-dependent Clp protease adaptor protein ClpS	N/A	N/A	N/A	N/A	COG3491
TRINITY_DN11304_c0_g2|m.115583	307	419	K00804	geranylgeranyl diphosphate synthase, type III	ko00900	Terpenoid backbone biosynthesis	EC:2.5.1.1;2.5.1.10;2.5.1.29	0004161;0004337;0004311	COG0142
TRINITY_DN11451_c0_g1|m.116313	95	259	K00545	catechol O-methyltransferase	ko00140	Steroid hormone biosynthesis	EC:2.1.1.6	16206	N/A
TRINITY_DN1215_c1_g1|m.11821	297	394	K06005	aspergillopepsin I	N/A	N/A	N/A	N/A	N/A
TRINITY_DN1293_c0_g1|m.12784	590	613	K01288	carboxypeptidase D	N/A	N/A	EC:3.4.16.6	4185	COG2939
TRINITY_DN1462_c1_g1|m.15055	162	519	K00517	beta-carotene 15,15'-monooxygenase	ko00363	Bisphenol degradation	N/A	N/A	COG2124
TRINITY_DN1702_c0_g2|m.16901	468	811	K01681	aconitate hydratase 1	ko00020	Citrate cycle (TCA cycle)	EC:4.2.1.3	3994	COG1048
TRINITY_DN183_c1_g2|m.1613	595	607	K14565
TRINITY_DN2041_c0_g1|m.19005	67	1054	K15454
TRINITY_DN2170_c0_g1|m.20335	340	363	K11778	cis-prenyltransferase, dehydrodolichyl diphosphate synthase	ko00900	Terpenoid backbone biosynthesis	EC:2.5.1.-	45547	COG0020
TRINITY_DN2380_c0_g1|m.22141	89	341	K03686	molecular chaperone DnaJ	N/A	N/A	N/A	N/A	COG0484
TRINITY_DN2463_c0_g2|m.22485	300	506	K03448	MFS transporter, ACS family, pantothenate transporter	N/A	N/A	N/A	N/A	COG0477
TRINITY_DN2549_c0_g1|m.24274	38	1072	K09240	transcriptional regulatory protein CAT8	N/A	N/A	N/A	N/A	N/A
TRINITY_DN2698_c0_g2|m.25833	387	370	K13737	septin 1	ko05100	Bacterial invasion of epithelial cells	N/A	N/A	N/A
TRINITY_DN2792_c0_g1|m.26426	538	542	K00666	fatty-acyl-CoA synthase	N/A	N/A	EC:6.2.1.-	N/A	N/A
TRINITY_DN3025_c0_g2|m.29302	81	84	K03007	DNA-directed RNA Polymerase II subunit L	ko00230	Purine metabolism	N/A	N/A	COG1644
TRINITY_DN3148_c0_g1|m.30222	156	383	K14789
TRINITY_DN3263_c0_g1|m.31460	222	863	K06883	7-cyano-7-deazaguanine reductase	N/A	N/A	N/A	N/A	COG1100
TRINITY_DN3469_c0_g1|m.33600	186	544	K07824	benzoate 4-monooxygenase	ko00362	Benzoate degradation	EC:1.14.13.12	18664	N/A
TRINITY_DN3716_c1_g1|m.37073	223	914	K01192	beta-mannosidase	ko00511	Other glycan degradation	EC:3.2.1.25	4567	N/A
TRINITY_DN3791_c1_g1|m.37303	283	2106	K01769	guanylate cyclase, other	ko00230	Purine metabolism	EC:4.6.1.2	4383	N/A
TRINITY_DN4161_c0_g1|m.42634	115	201	K07095	lipopolysaccharide export system permease protein	N/A	N/A	N/A	N/A	COG0622
TRINITY_DN4382_c0_g1|m.45676	81	525	K10325	ankyrin repeat and SOCS box protein 3	N/A	N/A	N/A	N/A	N/A
TRINITY_DN4456_c0_g2|m.46880	264	697	K01101	4-nitrophenyl phosphatase	ko00627	Aminobenzoate degradation	EC:3.1.3.41	3869	COG0647
TRINITY_DN4589_c0_g1|m.48713	218	292	K01567	N-sulfoglucosamine sulfohydrolase	N/A	N/A	N/A	N/A	N/A
TRINITY_DN4652_c0_g2|m.49794	357	398	K13704	abhydrolase domain-containing protein 12	N/A	N/A	EC:3.1.1.23	47372	N/A
TRINITY_DN4836_c0_g1|m.52707	325	970	K01090	protein phosphatase	N/A	N/A	EC:3.1.3.16	4721	COG0631;COG0639
TRINITY_DN5018_c0_g2|m.56170	390	989	K15173
TRINITY_DN513_c0_g1|m.5029	109	928	K01647	citrate synthase	ko00020	Citrate cycle (TCA cycle)	EC:2.3.3.1	4108	COG0372
TRINITY_DN5340_c0_g1|m.61943	250	255	K08683	3-hydroxyacyl-CoA dehydrogenase / 3-hydroxy-2-methylbutyryl-CoAdehydrogenase	ko00280	Valine, leucine and isoleucine degradation	EC:1.1.1.35;1.1.1.178	0003857;0047015	N/A
TRINITY_DN5401_c1_g1|m.63361	348	570	K08744	cardiolipin synthase	ko00564	Glycerophospholipid metabolism	EC:2.7.8.-	N/A	N/A
TRINITY_DN5625_c0_g2|m.68303	995	1029	K05294	glycosylphosphatidylinositol deacylase	ko00563	Glycosylphosphatidylinositol(GPI)-anchor biosynthesis	EC:3.-.-.-	N/A	N/A
TRINITY_DN5681_c0_g2|m.69500	350	383	K00008	L-iditol 2-dehydrogenase	ko00051	Fructose and mannose metabolism	EC:1.1.1.14	3939	COG1063
TRINITY_DN5740_c0_g1|m.71020	436	436	K11826	AP-2 complex subunit mu-1	ko04144	Endocytosis	N/A	N/A	N/A
[truncated: 5,005 more rows]
