# Supplementary material for: Insight into cordycepin biosynthesis of Cordyceps militaris: Comparison between a liquid surface culture and a submerged culture through transcriptomic analysis
Source: PLoS One. 2017 Nov 1;12(11):e0187052. doi: 10.1371/journal.pone.0187052 (PMC5665525; doi:10.1371/journal.pone.0187052)
Supplement: S3 Table — (XLSX) [file pone.0187052.s008.xlsx]

## Sheet: S4
Protein Kinase
id	logFC	logCPM	PValue	FDR	SM_1	SM_2	SM_3	ST_1	ST_2	ST_3	NCBInr	E-value	ID	Up/Down
TRINITY_DN10395_c0_g3	12.5355	7.35537	7.60881e-32	3.35168e-28	0	0	0	388.698	1011.96	1075.87	protein kinase domain protein [Cordyceps militaris CM01]	3e-59	gi|573991495|ref|XP_006673668.1|	Up
TRINITY_DN10395_c0_g5	12.3694	7.18998	2.05616e-25	2.58783e-22	0	0	0	214.498	1094.2	894.257	protein kinase domain protein [Cordyceps militaris CM01]	3e-59	gi|573991495|ref|XP_006673668.1|	Up
TRINITY_DN10395_c0_g2	12.0772	6.89935	3.61119e-22	2.89223e-19	0	0	0	152.885	1078.63	572.709	protein kinase domain protein [Cordyceps militaris CM01]	3e-59	gi|573991495|ref|XP_006673668.1|	Up
TRINITY_DN10395_c0_g7	11.7316	6.55548	3.95249e-08	2.92617e-06	0	0	0	0	660.624	765.122	protein kinase domain protein [Cordyceps militaris CM01]	3e-59	gi|573991495|ref|XP_006673668.1|	Up
TRINITY_DN10395_c0_g1	11.0964	9.37261	3.55479e-15	1.02681e-12	1.048	1.231	1.925	88.443	6134.37	3907.97	protein kinase domain protein [Cordyceps militaris CM01]	3e-59	gi|573991495|ref|XP_006673668.1|	Up
TRINITY_DN10395_c0_g6	10.9145	5.74861	2.79103e-21	1.96712e-18	0	0	0	278.099	415.263	109.804	protein kinase domain protein [Cordyceps militaris CM01]	3e-59	gi|573991495|ref|XP_006673668.1|	Up
TRINITY_DN10395_c0_g10	10.1667	5.01174	7.33156e-07	3.78833e-05	0	0	0	0	228.505	251.377	protein kinase domain protein [Cordyceps militaris CM01]	3e-59	gi|573991495|ref|XP_006673668.1|	Up
TRINITY_DN10395_c0_g11	10.165	5.00944	1.7749e-06	8.0189e-05	0	0	0	0	91.605	384.05	protein kinase domain protein [Cordyceps militaris CM01]	3e-59	gi|573991495|ref|XP_006673668.1|	Up
TRINITY_DN10395_c0_g9	9.70499	4.5631	0.000467744	0.00863	0	0	0	0	349.354	0	protein kinase domain protein [Cordyceps militaris CM01]	3e-59	gi|573991495|ref|XP_006673668.1|	Up
TRINITY_DN10395_c0_g4	9.17003	4.05214	1.26258e-12	2.22467e-10	0	0	0	71.773	81.543	85.177	protein kinase domain protein [Cordyceps militaris CM01]	3e-59	gi|573991495|ref|XP_006673668.1|	Up
TRINITY_DN10395_c0_g8	8.5448	3.453	0.00189365	0.0258451	0	0	0	0	0	153.716	protein kinase domain protein [Cordyceps militaris CM01]	3e-59	gi|573991495|ref|XP_006673668.1|	Up
TRINITY_DN3545_c2_g1	5.98847	1.35399	0.00427191	0.0481273	0	0	0	9.969	0	17.266	Protein kinase-like domain [Cordyceps militaris CM01]	7e-145	gi|573975778|ref|XP_006665834.1|	Up
TRINITY_DN593_c0_g1	4.48053	4.282	0.000205067	0.00442262	0	0	3.793	40.843	7.212	43.832	Protein kinase-like domain [Cordyceps militaris CM01]	0	gi|573983917|ref|XP_006669879.1|	Up
TRINITY_DN3882_c0_g2	4.33135	5.5082	1.09051e-08	9.41903e-07	1.501	1.759	4.112	38.816	17.597	90.974	protein kinase [Cordyceps militaris CM01]	0	gi|573979574|ref|XP_006667732.1|	Up
TRINITY_DN2771_c0_g1	4.10319	1.33912	0.00225305	0.0296039	0	0	0.948	9.501	9.79	5.067	protein kinase [Cordyceps militaris CM01]	4e-145	gi|573980559|ref|XP_006668202.1|	Up
TRINITY_DN3882_c0_g1	3.84659	4.44601	9.99363e-08	6.64482e-06	0.755	2.865	1.858	25.635	28.576	26.589	protein kinase [Cordyceps militaris CM01]	0	gi|573979574|ref|XP_006667732.1|	Up
TRINITY_DN9257_c0_g1	3.37489	8.66444	5.42227e-07	2.9397e-05	54.723	45.456	48.532	916.564	99.192	513.06	Protein kinase-like domain [Cordyceps militaris CM01]	0	gi|573992219|ref|XP_006674030.1|	Up
TRINITY_DN6112_c0_g2	3.33535	7.27774	2.64793e-09	2.62499e-07	8.763	8.71	21.334	143.384	76.878	169.612	Protein kinase domain-containing protein [Cordyceps militaris CM01]	2e-148	gi|573979632|ref|XP_006667761.1|	Up
TRINITY_DN6027_c1_g1	3.21709	5.084	3.59947e-06	0.000145465	2.323	1.856	1.558	23.38	5.605	23.714	serine/threonine-protein kinase ripk4, putative [Cordyceps militaris CM01]	0	gi|573992981|ref|XP_006674411.1|	Up
TRINITY_DN8577_c0_g1	3.06168	4.62436	1.32049e-05	0.000455322	5.298	3.538	5.215	17.339	50.817	49.458	protein kinase domain protein [Cordyceps militaris CM01]	0	gi|573991495|ref|XP_006673668.1|	Up
TRINITY_DN6571_c0_g1	3.00663	2.7118	0.00101468	0.0160059	4.297	1.259	3.948	36.178	25.435	18.396	Protein kinase-like domain [Cordyceps militaris CM01]	2e-156	gi|573981607|ref|XP_006668724.1|	Up
TRINITY_DN3694_c0_g2	2.93609	3.81369	0.00143072	0.0210159	3.626	3.144	0	17.616	17.263	16.615	Protein kinase-like domain [Cordyceps militaris CM01]	2e-164	gi|573986651|ref|XP_006671246.1|	Up
TRINITY_DN2536_c2_g1	2.66381	3.19282	0.00109022	0.0168846	3.664	3.576	2.806	24.269	12.973	26.875	Protein kinase-like domain [Cordyceps militaris CM01]	4e-129	gi|573992655|ref|XP_006674248.1|	Up
TRINITY_DN7418_c0_g1	2.21614	4.63103	0.000331928	0.00649593	5.203	6.807	7.044	38.95	19.83	29.168	Protein kinase-like domain [Cordyceps militaris CM01]	0	gi|573988865|ref|XP_006672353.1|	Up
TRINITY_DN5985_c0_g1	2.16771	7.10797	0.000852121	0.0139799	8.659	7.278	9.511	80.596	20.863	11.069	Protein kinase-like domain [Cordyceps militaris CM01]	0	gi|573984189|ref|XP_006670015.1|	Up
TRINITY_DN5649_c0_g1	2.095	6.15829	5.04229e-06	0.000195694	15.619	11.941	15.249	75.836	46.809	59.866	Protein kinase-like domain [Cordyceps militaris CM01]	0	gi|573992657|ref|XP_006674249.1|	Up
TRINITY_DN2271_c0_g1	2.05208	6.54172	2.15226e-05	0.000683293	28.273	34.332	31.716	81.962	117.843	185.372	Protein kinase-like domain [Cordyceps militaris CM01]	0	gi|573984425|ref|XP_006670133.1|	Up
TRINITY_DN5490_c0_g1	1.94697	5.9817	0.000453519	0.00841158	16.195	13.056	16.526	104.386	30.444	39.348	protein kinase, putative [Cordyceps militaris CM01]	5e-166	gi|573982873|ref|XP_006669357.1|	Up
TRINITY_DN11609_c0_g1	1.92709	3.96049	0.00342967	0.0407215	10.416	9.912	8.969	31.179	39.191	40.591	Protein kinase-like domain [Cordyceps militaris CM01]	0	gi|573989219|ref|XP_006672530.1|	Up
TRINITY_DN6737_c0_g1	1.68366	5.2962	0.000866293	0.0141596	14.75	12.941	17.271	50.162	37.907	55.278	Protein kinase-like domain [Cordyceps militaris CM01]	2e-172	gi|573975646|ref|XP_006665768.1|	Up
TRINITY_DN6112_c1_g2	1.64118	6.70057	0.00011223	0.0026868	17.914	17.69	19.573	56.987	57.549	55.427	Protein kinase domain-containing protein [Cordyceps militaris CM01]	0	gi|573979632|ref|XP_006667761.1|	Up
TRINITY_DN1900_c0_g1	1.41828	5.94737	0.00360449	0.0423125	29.632	43.35	27.633	94.302	54.815	116.673	protein kinase [Cordyceps militaris CM01]	0	gi|573992067|ref|XP_006673954.1|	Up
TRINITY_DN9247_c0_g1	1.40763	7.74486	0.000803286	0.013378	37.848	39.13	37.908	114.308	90.008	96.84	Protein kinase-like domain [Cordyceps militaris CM01]	0	gi|573975116|ref|XP_006665503.1|	Up
TRINITY_DN6332_c0_g1	1.38153	7.44116	0.00164209	0.0233469	43.117	40.831	47.932	80.729	138.195	120.599	serine/threonine protein kinase [Cordyceps militaris CM01]	0	gi|573984173|ref|XP_006670007.1|	Up
TRINITY_DN11015_c0_g1	1.29839	6.66396	0.00253318	0.0324616	30.256	32.505	33.206	89.867	62.006	81.571	Protein kinase-like domain [Cordyceps militaris CM01]	0	gi|573981527|ref|XP_006668684.1|	Up
TRINITY_DN5004_c0_g3	-1.28465	7.30787	0.00334333	0.0401018	113.223	133.012	146.041	68.437	41.831	48.911	protein kinase gsk3 [Beauveria bassiana ARSEF 2860]	0	gi|667652683|ref|XP_008598173.1|	Down
TRINITY_DN5135_c0_g1	-1.38599	6.84962	0.00123965	0.0187009	102.958	103.938	106.324	41.301	45.359	31.679	cAMP-dependent protein kinase type 3 [Cordyceps militaris CM01]	0	gi|573978102|ref|XP_006666996.1|	Down
TRINITY_DN28_c0_g1	-2.08689	6.15858	1.08686e-05	0.000387661	53.42	89.315	62.562	17.635	18.672	11.32	Protein kinase domain containing protein [Cordyceps militaris CM01]	0	gi|573982073|ref|XP_006668957.1|	Down
TRINITY_DN9083_c0_g1	-2.42243	6.22958	1.82398e-07	1.13563e-05	50.993	36.688	47.216	6.414	9.654	8.776	serine/threonine protein kinase (Kcc4), putative [Cordyceps militaris CM01]	0	gi|573980849|ref|XP_006668345.1|	Down
TRINITY_DN27_c0_g1	-3.07633	2.48305	0.00173229	0.024263	20.265	18.036	11.91	0.822	2.87	1.986	Protein kinase-like domain [Cordyceps militaris CM01]	4e-173	gi|573977730|ref|XP_006666810.1|	Down
TRINITY_DN28_c0_g2	-7.10286	2.22185	7.04325e-06	0.000265743	3.503	6.441	3.977	0	0	0	Protein kinase domain containing protein [Cordyceps militaris CM01]	0	gi|573982073|ref|XP_006668957.1|	Down
Cytochrome P450
id	logFC	logCPM	PValue	FDR	SM_1	SM_2	SM_3	ST_1	ST_2	ST_3	NCBInr	E-value	ID	Up/Down
TRINITY_DN2090_c0_g1	8.67387	5.34543	2.76145e-20	1.56958e-17	0	0.471	0	49.474	85.186	98.118	cytochrome P450 pisatin demethylase, putative [Cordyceps militaris CM01]	0	gi|573980807|ref|XP_006668324.1|	Up
TRINITY_DN5172_c0_g1	8.13855	7.92033	1.75803e-28	3.09765e-25	2.427	0.808	0.958	197.972	481.329	527.107	cytochrome P450 oxidoreductase OrdA-like protein [Cordyceps militaris CM01]	0	gi|573977608|ref|XP_006666749.1|	Up
TRINITY_DN4941_c0_g2	7.29026	4.02911	2.75102e-06	0.000116242	0	0.452	0	1.587	64.114	22.002	cytochrome P450 monooxygenase, putative [Cordyceps militaris CM01]	0	gi|573989249|ref|XP_006672545.1|	Up
TRINITY_DN4941_c0_g1	6.91216	2.02548	0.00109884	0.0169838	0	0	0	0	10.802	7.269	cytochrome P450 monooxygenase, putative [Cordyceps militaris CM01]	0	gi|573989249|ref|XP_006672545.1|	Up
TRINITY_DN161_c0_g1	6.21337	2.99869	1.12296e-06	5.42097e-05	0.444	0	0	7.226	17.774	21.135	cytochrome P450 family protein, putative [Cordyceps militaris CM01]	0	gi|573993241|ref|XP_006674541.1|	Up
TRINITY_DN3469_c0_g1	6.12682	1.45495	0.000301331	0.00606101	0	0	0	15.609	9.049	5.352	benzoate 4-monooxygenase cytochrome P450 [Cordyceps militaris CM01]	1e-138	gi|573981095|ref|XP_006668468.1|	Up
TRINITY_DN1462_c1_g1	6.10951	1.42651	0.00204665	0.0273404	0	0	0	4.081	3.162	29.385	cytochrome P450, putative [Cordyceps militaris CM01]	6e-142	gi|573978432|ref|XP_006667161.1|	Up
TRINITY_DN5675_c1_g1	5.44115	5.9322	2.27361e-08	1.79646e-06	0.718	3.346	2.961	210.569	10.907	83.34	cytochrome P450 monooxygenase, putative [Cordyceps militaris CM01]	0	gi|573991089|ref|XP_006673465.1|	Up
TRINITY_DN200_c0_g1	5.24628	0.900797	0.00264643	0.0337166	0	0	0	7.551	12.065	6.219	benzoate 4-monooxygenase cytochrome P450 [Cordyceps militaris CM01]	9e-73	gi|573981095|ref|XP_006668468.1|	Up
TRINITY_DN4264_c0_g1	5.02932	7.22034	9.25088e-15	2.36233e-12	4.098	1.769	4.431	45.985	135.377	154.423	Cytochrome P450 CYP584E7 [Beauveria bassiana ARSEF 2860]	0	gi|667651333|ref|XP_008597498.1|	Up
TRINITY_DN1998_c0_g1	4.95445	2.60735	1.81768e-05	0.000597702	0	0.74	0.581	11.556	12.639	23.097	Cytochrome P450 [Cordyceps militaris CM01]	0	gi|573975770|ref|XP_006665830.1|	Up
TRINITY_DN11400_c0_g1	4.52594	4.33088	3.53799e-07	2.01745e-05	1.879	2.75	0.861	18.151	73.006	35.536	cytochrome P450, putative [Cordyceps militaris CM01]	0	gi|573980218|ref|XP_006668054.1|	Up
TRINITY_DN5839_c0_g1	4.06592	8.15253	2.86948e-08	2.21756e-06	13.711	21.834	17.377	44.704	340.806	488.422	Cytochrome P450 [Cordyceps militaris CM01]	0	gi|573986543|ref|XP_006671192.1|	Up
TRINITY_DN6029_c0_g1	3.78922	6.26863	0.000115958	0.00275869	4.835	4.624	7.073	211.85	12.128	9.472	benzoate 4-monooxygenase cytochrome P450, putative [Cordyceps militaris CM01]	0	gi|573983945|ref|XP_006669893.1|	Up
TRINITY_DN3087_c0_g1	3.36405	5.47151	0.000191608	0.00417322	7.045	7.807	6.134	4.148	133.655	76.527	cytochrome P450 3A3 [Cordyceps militaris CM01]	0	gi|573991767|ref|XP_006673804.1|	Up
TRINITY_DN4003_c0_g1	3.34073	4.6838	5.39026e-05	0.00148169	3.437	4.461	4.557	8.373	44.388	71.997	cytochrome P450, putative [Cordyceps militaris CM01]	0	gi|573991883|ref|XP_006673862.1|	Up
TRINITY_DN6143_c0_g1	2.45103	3.03968	0.00231336	0.030216	4.297	5.269	2.68	18.342	20.008	23.257	cytochrome P450 oxidoreductase, putative [Cordyceps militaris CM01]	4e-92	gi|573985471|ref|XP_006670656.1|	Up
TRINITY_DN11349_c0_g1	2.2724	4.52403	0.00411668	0.0468881	4.665	9.749	4.296	14.251	14.528	60.665	cytochrome P450 monooxygenase [Cordyceps militaris CM01]	0	gi|573991183|ref|XP_006673512.1|	Up
TRINITY_DN537_c0_g2	2.26738	4.57123	0.00273048	0.0345377	3.211	7.73	1.896	22.969	9.101	29.168	cytochrome P450 78A3 [Cordyceps militaris CM01]	0	gi|573975776|ref|XP_006665833.1|	Up
TRINITY_DN4547_c0_g1	2.1474	7.56994	2.37804e-05	0.000742925	38.037	17.402	41.072	197.188	127.445	98.894	Cytochrome P450 [Cordyceps militaris CM01]	0	gi|573981759|ref|XP_006668800.1|	Up
TRINITY_DN5101_c1_g1	-1.97253	5.96714	0.00013006	0.00302729	62.74	137.886	76.707	29.994	14.883	24.775	cytochrome P450 phenylacetate 2-hydroxylase [Cordyceps militaris CM01]	0	gi|573979646|ref|XP_006667768.1|	Down
TRINITY_DN5248_c0_g1	-2.05251	4.97713	0.00197565	0.0266139	21.559	33.861	26.327	12.407	3.726	3.036	Cytochrome P450 [Cordyceps militaris CM01]	0	gi|573985993|ref|XP_006670917.1|	Down
TRINITY_DN363_c0_g1	-2.31251	9.14276	0.00341828	0.040641	397.886	898.219	869.524	69.164	19.183	343.093	cytochrome P450 monooxygenase, putative [Cordyceps militaris CM01]	0	gi|573976604|ref|XP_006666247.1|	Down
